# Supplementary material for: The m6A Reader IGF2BP2 Regulates Macrophage Phenotypic Activation and Inflammatory Diseases by Stabilizing TSC1 and PPARγ
Source: Adv Sci (Weinh). 2021 May 3;8(13):2100209. doi: 10.1002/advs.202100209 (PMC8261491; doi:10.1002/advs.202100209)
Supplement: Supplementary file 2 — Supplemental Table 1 [file ADVS-8-2100209-s003.xls]

## Sheet: Genes
Table 1 | Primers used for mice identifification.
Genes	Primer Sequence(5'-3')
CD452REV	GGGGTTTAGATGCAGAC
CD45F	GGTAGTCTTCAGATCAGTGGG
CD451F4	CCTGCATCTAAACCTGATC
CD45R2	GCCCCTTAACTTTCTTTTAGTC
Imp2 +flox -F62	CAGCCCCGAGTGAGGAGAGTAGC
Imp2 +flox -R62	CCCCCATCGACCCCCAGTTT
Imp2 △-F50	CAATACTTCTGGACTTTTCA
Imp2 △-R50	CTTTTCCTGGAGACTTTATG

## Sheet: QPCR
Table 2 | Primers used for qRT–PCR analysis.
Genes		Primer Sequence(5'-3')
IGF2BP2	Forward primer	GTCCTACTCAAGTCCGGCTAC
	Reverse primer	CATATTCAGCCAACAGCCCAT
IFN-γ	Forward primer	AAAGACAATCAGGCCATCAG
	Reverse primer	TGGGTTGTTGACCTCAAACT
PPARγ	Forward primer	TCGCTGATGCACTGCCTATG
	Reverse primer	GAGAGGTCCACAGAGCTGATT
IL6	Forward primer	TGATGCACTTGCAGAAAACA
	Reverse primer	ACCAGAGGAAATTTTCAATAGGC
Myc	Forward primer	ATGCCCCTCAACGTGAACTTC
	Reverse primer	GTCGCAGATGAAATAGGGCTG
TGF-β	Forward primer	CCACCTGCAAGACCATCGAC
	Reverse primer	CTGGCGAGCCTTAGTTTGGAC
TNF-α	Forward primer	AAGTTCCCAAATGGCCTCCC
	Reverse primer	CCACTTGGTGGTTTGTGAGTG
IL-1β	Forward primer	GCAACTGTTCCTGAACTCAACT
	Reverse primer	ATCTTTTGGGGTCCGTCAACT
CD206	Forward primer	CTCTGTTCAGCTATTGGACGC
	Reverse primer	CGGAATTTCTGGGATTCAGCTTC
Fizz1	Forward primer	CCAATCCAGCTAACTATCCCTCC
	Reverse primer	ACCCAGTAGCAGTCATCCCA
Ym1	Forward primer	CAGGTCTGGCAATTCTTCTGAA
	Reverse primer	GTCTTGCTCATGTGTGTAAGTGA
METTLE14	Forward primer	CTGAGAGTGCGGATAGCATTG
	Reverse primer	GAGCAGATGTATCATAGGAAGCC
GAPDH	Forward primer	AGGTCGGTGTGAACGGATTTG
	Reverse primer	TGTAGACCATGTAGTTGAGGTCA
TSC1	Forward primer	ATGGCCCAGTTAGCCAACATT
	Reverse primer	CAGAATTGAGGGACTCCTTGAAG
IL12	Forward primer	AGACATCACACGGGACCAAAC
	Reverse primer	CCAGGCAACTCTCGTTCTTGT
IL4	Forward primer	CCCCAGCTAGTTGTCATCCTG
	Reverse primer	CAAGTGATTTTTGTCGCATCCG
IL17	Forward primer	TGCTACTGTTGATGTTGGGAC
	Reverse primer	CAGAAATGCCCTGGTTTTGGT
ARG1	Forward primer	CTCCAAGCCAAAGTCCTTAGAG
	Reverse primer	AGGAGCTGTCATTAGGGACATC
IL10	Forward primer	CCCCAGAAATCAAGGAGCATT
	Reverse primer	TCACTCTTCACCTGCTCCAC
PDL2	Forward primer	CTGCCGATACTGAACCTGAGC
	Reverse primer	GCGGTCAAAATCGCACTCC
si RNA METTL14	Forward primer	GCACCUCGGUCAUUUAUAUTT
	Reverse primer	GCACCUCGGUCAUUUAUAUTT
si RNA control	Forward primer	UUCUCCGAACGUGUCACGUTT
	Reverse primer	ACGUGACACGUUCGGAGAATT
si RNA TSC1	Forward primer	GCAGAUUCCUCAAGGCCUUTT
	Reverse primer	AAGGCCUUGAGGAAUCUGCTT
STAT1	Forward primer	GCTGCCTATGATGTCTCGTTT
	Reverse primer	TGCTTTTCCGTATGTTGTGCT
C/EBPb F	Forward primer	CAACCTGGAGACGCAGCACAAG
	Reverse primer	GCTTGAACAAGTTCCGCAGGGT
Lpl	Forward primer	GGGAGTTTGGCTCCAGAGTTT
	Reverse primer	TGTGTCTTCAGGGGTCCTTAG
Lipe	Forward primer	TTCTCCAAAGCACCTAGCCAA
	Reverse primer	TGTGGAAAACTAAGGGCTTGTTG
Acox1	Forward primer	TCCAGACTTCCAACATGAGGA
	Reverse primer	CTGGGCGTAGGTGCCAATTA
Cpt1a	Forward primer	CTCCGCCTGAGCCATGAAG
	Reverse primer	CACCAGTGATGATGCCATTCT
Acadm	Forward primer	AGGGTTTAGTTTTGAGTTGACGG
	Reverse primer	CCCCGCTTTTGTCATATTCCG
Acadl	Forward primer	TCTTTTCCTCGGAGCATGACA
	Reverse primer	GACCTCTCTACTCACTTCTCCAG
Adipoq	Forward primer	TGTTCCTCTTAATCCTGCCCA
	Reverse primer	CCAACCTGCACAAGTTCCCTT
Cd36	Forward primer	TCATGCCAGTCGGAGACATGCTTA
	Reverse primer	AACTGTCTGTACACAGTGGTGCCT
Fabp4	Forward primer	ATGAAATCACCGCAGACGACAGGA
	Reverse primer	TGTGGTCGACTTTCCATCCCACTT
Fasn	Forward primer	GGAGGTGGTGATAGCCGGTAT
	Reverse primer	TGGGTAATCCATAGAGCCCAG
Acaca	Forward primer	CTTCCTGACAAACGAGTCTGG
	Reverse primer	CTGCCGAAACATCTCTGGGA
TSC1	ssM6A	AGUGU GAUGA GGM6ACA GCGUG ACCAU
	SSA	AGUGU GAUGA GGACA GCGUG ACCAU
PPARγ	ssM6A	CGUUC UGACA GGM6ACU GUGUG ACAGA
	SSA	CGUUC UGACA GGACU GUGUG ACAGA
