# Supplementary material for: The m6A Reader IGF2BP2 Regulates Macrophage Phenotypic Activation and Inflammatory Diseases by Stabilizing TSC1 and PPARγ
Source: Adv Sci (Weinh). 2021 May 3;8(13):2100209. doi: 10.1002/advs.202100209 (PMC8261491; doi:10.1002/advs.202100209)
Supplement: Supplementary file 3 — Supplemental Table 2 [file ADVS-8-2100209-s002.xlsx]

## Sheet: Sheet1
Antibody for Western blot
IGF2BP2	Proteintech 1:500	Western blot
GAPDH	Proteintech 1:3000	Western blot
PPARγ	Proteintech 1:500	Western blot
AKT	CST 1:1000	Western blot
S473p AKT	CST 1:1000	Western blot
MAPK (ErK)	CST 1:1000	Western blot
p44/42 MAPK (Erk)	CST 1:1000	Western blot
Ser217/221 MEK1/2	CST 1:1000	Western blot
JNK	CST 1:1000	Western blot
Thr183/Tyr185p JNK	CST 1:1000	Western blot
p38	CST 1:1000	Western blot
Thr180/Tyr182p p38	CST 1:1000	Western blot
Stat6	CST 1:1000	Western blot
Tyr641p Stat6	CST 1:1000	Western blot
TSC1	CST 1:1000	Western blot
p70 S6 Kinase	CST 1:1000	Western blot
Thr421/Ser424p p70 S6 Kinase	CST 1:500	Western blot
4E-BP1	CST 1:1000	Western blot
Thr37/46p 4E-BP1	CST 1:1000	Western blot
NF-κB	CST 1:1000	Western blot
Ser536p NF-κB	CST 1:1000	Western blot
HRP-anti-rabbit IgG	Proteintech 1:3000	Western blot
HRP-anti-mouse IgG	Proteintech 1:3000	Western blot
IGF2BP2	Proteintech 1:200	immunofluorescence
CD68	Abcam 1:200	immunofluorescence
F4/80	BIO-RAD 1:100	immunofluorescence
CD206	Abcam 1:200	immunofluorescence
INOS	Santa Cruz 1:100	immunofluorescence
F4/80	BioLegend 1:1000	Flow cytometry
CD11b	BioLegend 1:2000	Flow cytometry
CD19	BioLegend 1:500	Flow cytometry
CD3	BioLegend 1:400	Flow cytometry
PD-L2	BioLegend 1:200	Flow cytometry
SiglecF	BioLegend 1:500	Flow cytometry
Ly6G	BioLegend 1:500	Flow cytometry
RELMα	PeproTech 1:100	Flow cytometry
CD206	PeproTech 1:200	Flow cytometry
MEK1/2	Santa Cruz 1:500	Western blot
CD45.1	BioLegend 1:500	Flow cytometry
CD45.2	BioLegend 1:500	Flow cytometry
