# Supplementary material for: The m6A Reader IGF2BP2 Regulates Macrophage Phenotypic Activation and Inflammatory Diseases by Stabilizing TSC1 and PPARγ
Source: Adv Sci (Weinh). 2021 May 3;8(13):2100209. doi: 10.1002/advs.202100209 (PMC8261491; doi:10.1002/advs.202100209)
Supplement: Supplementary file 4 — Supplemental Table 3 [file ADVS-8-2100209-s004.xlsx]

## Sheet: IGF2BP2 iRIP enriched mRNAs
Supplementary Table X: IGF2BP2 iRIP enriched mRNAs
Gene	logFC	logCPM	PValue	FDR	IGF2BP2_IP_1	IGF2BP2_IP_2	IGF2BP2_input_1	IGF2BP2_input_2	Symbol	Chromosome	Genetype	Description
ENSMUSG00000073489.5	5.65303	3.06223	0.00164164	0.00455336	0.88	2.43	0	0	Ifi204	chr1	protein_coding	interferon activated gene 204
ENSMUSG00000014294.4	5.57071	3.00619	0.00164164	0.00455336	13.93	1.19	0	0	Ndufa2	chr18	protein_coding	NADH dehydrogenase (ubiquinone) 1 alpha subcomplex, 2
ENSMUSG00000024661.6	5.43143	9.31978	8.72831e-43	6.82498e-40	495.84	531.09	1.14	1.13	Fth1	chr19	protein_coding	ferritin heavy chain 1
ENSMUSG00000069274.3	4.70128	2.58788	0.0362528	0.066331	5.1	5.24	0	0	Hist1h4f	chr13	protein_coding	histone cluster 1, H4f
ENSMUSG00000031328.13	4.64187	9.79795	6.27359e-37	2.88201e-34	62.12	81.28	0.19	0.36	Flna	chrX	protein_coding	filamin, alpha
ENSMUSG00000062593.13	4.53488	5.57145	7.48023e-16	4.22282e-14	20.05	23.83	0	0.16	Lilrb4	chr10	protein_coding		--
ENSMUSG00000050708.12	4.43651	4.37435	2.24874e-08	2.74381e-07	13.38	14.12	0.06	0.05	Ftl1	chr7	protein_coding	ferritin light chain 1
ENSMUSG00000039208.13	4.25485	6.38473	4.7815e-19	4.43255e-17	39.03	37.66	0.07	0.29	Metrnl	chr11	protein_coding	meteorin, glial cell differentiation regulator-like
ENSMUSG00000024121.11	4.13662	5.45782	3.95388e-13	1.39318e-11	26.13	21.73	0.26	0	Atp6v0c	chr17	protein_coding	ATPase, H+ transporting, lysosomal V0 subunit C
ENSMUSG00000002985.13	3.94479	9.3877	8.26751e-29	1.98588e-26	245.23	247.24	1.39	1.67	Apoe	chr7	protein_coding	apolipoprotein E
ENSMUSG00000037902.16	3.92979	10.0236	8.69302e-30	2.31505e-27	165.62	160.98	0.98	1.07	Sirpa	chr2	protein_coding	signal-regulatory protein alpha
ENSMUSG00000029580.12	3.91143	9.78148	3.79017e-29	9.47569e-27	320.16	289.73	1.74	2.14	Actb	chr5	protein_coding	actin, beta
ENSMUSG00000024621.13	3.90414	9.82339	3.95466e-29	9.82011e-27	121.55	125.21	0.7	0.88	Csf1r	chr18	protein_coding	colony stimulating factor 1 receptor
ENSMUSG00000031530.6	3.89933	7.4816	2.34723e-22	3.23082e-20	47.63	40.65	0.18	0.37	Dusp4	chr8	protein_coding	dual specificity phosphatase 4
ENSMUSG00000049988.3	3.89354	5.23446	4.09258e-12	1.16548e-10	19.57	19.86	0.09	0.15	Lrrc25	chr8	protein_coding	leucine rich repeat containing 25
ENSMUSG00000025473.14	3.88594	9.70222	8.04151e-29	1.9443e-26	176.76	178.69	0.92	1.38	Adam8	chr7	protein_coding	a disintegrin and metallopeptidase domain 8
ENSMUSG00000054342.7	3.85471	7.41387	1.45466e-21	1.81837e-19	56.82	56.11	0.54	0.22	Kcnn4	chr7	protein_coding	potassium intermediate/small conductance calcium-activated channel, subfamily N, member 4
ENSMUSG00000069833.10	3.82069	12.1783	3.05369e-30	8.43806e-28	163.17	166.66	1.11	1.13	Ahnak	chr19	protein_coding	AHNAK nucleoprotein (desmoyokin)
ENSMUSG00000022565.13	3.81844	11.2892	8.7705e-30	2.31888e-27	92.43	96.29	0.62	0.67	Plec	chr15	protein_coding	plectin
ENSMUSG00000029304.12	3.76817	8.37752	1.46098e-24	2.59383e-22	143.28	125.65	1.07	0.83	Spp1	chr5	protein_coding	secreted phosphoprotein 1
ENSMUSG00000036896.5	3.72358	6.66449	6.25518e-18	4.84987e-16	65.43	48.85	0.37	0.45	C1qc	chr4	protein_coding	complement component 1, q subcomponent, C chain
ENSMUSG00000037805.12	3.70966	3.82556	2.11473e-05	0.000100802	8.41	10.72	0.13	0	Rpl10a	chr17	protein_coding	ribosomal protein L10A
ENSMUSG00000046805.9	3.70784	9.77556	6.01956e-27	1.27141e-24	132.84	133.68	1	0.96	Mpeg1	chr19	protein_coding	macrophage expressed gene 1
ENSMUSG00000021124.11	3.68387	4.2199	2.11744e-06	1.53245e-05	7.36	7.8	0	0.1	Vti1b	chr12	protein_coding	vesicle transport through interaction with t-SNAREs 1B
ENSMUSG00000031447.6	3.65792	9.06597	2.90153e-25	5.35849e-23	163.47	150.01	1.14	1.23	Lamp1	chr8	protein_coding	lysosomal-associated membrane protein 1
ENSMUSG00000024030.6	3.64128	8.17311	5.96087e-23	8.62472e-21	56.85	49.22	0.33	0.47	Abcg1	chr17	protein_coding	ATP-binding cassette, sub-family G (WHITE), member 1
ENSMUSG00000025132.11	3.64038	7.58529	5.46744e-21	6.33861e-19	54.71	58.41	0.32	0.54	Arhgdia	chr11	protein_coding	Rho GDP dissociation inhibitor (GDI) alpha
ENSMUSG00000061904.10	3.63785	5.94744	4.47486e-14	1.88812e-12	20.48	21.77	0.17	0.15	Slc25a3	chr10	protein_coding	solute carrier family 25 (mitochondrial carrier, phosphate carrier), member 3
ENSMUSG00000071713.4	3.63031	8.09455	1.38191e-22	1.95333e-20	37.85	38.16	0.31	0.28	Csf2rb	chr15	protein_coding	colony stimulating factor 2 receptor, beta, low-affinity (granulocyte-macrophage)
ENSMUSG00000020476.12	3.6231	5.81676	5.59435e-13	1.93231e-11	16.99	15.15	0.19	0.06	Dbnl	chr11	protein_coding	drebrin-like
ENSMUSG00000058715.9	3.6227	6.03173	2.89229e-14	1.26692e-12	67.93	50.25	0.29	0.59	Fcer1g	chr1	protein_coding	Fc receptor, IgE, high affinity I, gamma polypeptide
ENSMUSG00000001750.13	3.60434	8.67331	5.85076e-24	9.51421e-22	74.9	87.49	0.61	0.66	Tcirg1	chr19	protein_coding	T cell, immune regulator 1, ATPase, H+ transporting, lysosomal V0 protein A3
ENSMUSG00000029344.12	3.58414	4.14308	5.02902e-06	3.17018e-05	5.97	5.59	0	0.08	Tpst2	chr5	protein_coding	protein-tyrosine sulfotransferase 2
ENSMUSG00000030695.11	3.56916	6.58871	1.28852e-16	8.13649e-15	37.69	32.97	0.12	0.43	Aldoa	chr7	protein_coding	aldolase A, fructose-bisphosphate
ENSMUSG00000006273.12	3.56669	9.43711	5.24736e-25	9.45321e-23	168.58	152.89	1.11	1.49	Atp6v1b2	chr8	protein_coding	ATPase, H+ transporting, lysosomal V1 subunit B2
ENSMUSG00000018008.7	3.54436	7.2544	6.74051e-19	6.1317e-17	37.12	35.5	0.3	0.3	Cyth4	chr15	protein_coding	cytohesin 4
ENSMUSG00000021948.13	3.54428	8.20438	3.38042e-22	4.56742e-20	61.98	58.38	0.39	0.59	Prkcd	chr14	protein_coding	protein kinase C, delta
ENSMUSG00000031387.12	3.52561	6.22816	7.14518e-15	3.4461e-13	42.74	28.35	0.12	0.45	Renbp	chrX	protein_coding	renin binding protein
ENSMUSG00000014867.7	3.51119	6.47128	6.19104e-16	3.50581e-14	16.4	19.37	0.08	0.21	Surf4	chr2	protein_coding	surfeit gene 4
ENSMUSG00000018293.4	3.48476	6.19628	1.55486e-14	7.15179e-13	54.38	41.3	0.21	0.57	Pfn1	chr11	protein_coding	profilin 1
ENSMUSG00000095567.5	3.462	7.09317	5.85794e-18	4.60996e-16	29.89	32.89	0.33	0.22	Noc2l	chr4	protein_coding	nucleolar complex associated 2 homolog (S. cerevisiae)
ENSMUSG00000004730.12	3.44882	8.47607	5.14591e-22	6.73016e-20	70.62	72.87	0.63	0.63	Adgre1	chr17	protein_coding	adhesion G protein-coupled receptor E1
ENSMUSG00000034854.8	3.44506	9.28208	1.71478e-23	2.62583e-21	106.88	97.23	0.73	1.06	Mfsd12	chr10	protein_coding	major facilitator superfamily domain containing 12
ENSMUSG00000006519.10	3.43605	6.85127	8.48445e-17	5.48965e-15	116.98	85.65	0.87	0.9	Cyba	chr8	protein_coding	cytochrome b-245, alpha polypeptide
ENSMUSG00000052684.4	3.43325	5.98196	4.45933e-13	1.56678e-11	11.56	14.36	0.12	0.11	Jun	chr4	protein_coding	jun proto-oncogene
ENSMUSG00000030084.9	3.43098	9.27195	2.34858e-23	3.58145e-21	44.05	45.05	0.43	0.37	Plxna1	chr6	protein_coding	plexin A1
ENSMUSG00000028581.15	3.42967	8.20467	3.72229e-21	4.38454e-19	72.81	75.7	0.4	0.9	Laptm5	chr4	protein_coding	lysosomal-associated protein transmembrane 5
ENSMUSG00000021886.6	3.42764	5.63078	4.58162e-12	1.29323e-10	20.42	12.01	0.16	0.12	Gpr65	chr12	protein_coding	G-protein coupled receptor 65
ENSMUSG00000020661.13	3.42597	9.81373	4.70607e-24	7.79067e-22	57.39	60.46	0.44	0.61	Dnmt3a	chr12	protein_coding	DNA methyltransferase 3A
ENSMUSG00000040249.13	3.42233	11.3189	3.40339e-25	6.2539e-23	100.58	102.06	0.86	0.95	Lrp1	chr10	protein_coding	low density lipoprotein receptor-related protein 1
ENSMUSG00000042286.11	3.42105	9.48387	1.2863e-23	2.02888e-21	59.29	56.99	0.45	0.59	Stab1	chr14	protein_coding	stabilin 1
ENSMUSG00000040747.9	3.42078	6.39117	4.25063e-15	2.12827e-13	27.45	35.7	0.16	0.39	Cd53	chr3	protein_coding	CD53 antigen
ENSMUSG00000025854.13	3.39876	9.12833	7.35137e-23	1.05535e-20	89.84	113.14	0.87	0.97	Fam20c	chr5	protein_coding	family with sequence similarity 20, member C
ENSMUSG00000013707.3	3.39628	3.61227	0.000254518	0.000922736	5.33	6.09	0.1	0	Tnfaip8l2	chr3	protein_coding	tumor necrosis factor, alpha-induced protein 8-like 2
ENSMUSG00000019987.8	3.39189	7.0768	2.21986e-17	1.56587e-15	58.05	62.04	0.67	0.43	Arg1	chr10	protein_coding	arginase, liver
ENSMUSG00000038976.10	3.39092	8.67909	5.56513e-22	7.22701e-20	53.23	53.94	0.36	0.61	Ppp1r9b	chr11	protein_coding	protein phosphatase 1, regulatory subunit 9B
ENSMUSG00000025232.7	3.38092	7.93508	3.95768e-20	4.19161e-18	86.54	85.01	0.68	0.89	Hexa	chr9	protein_coding	hexosaminidase A
ENSMUSG00000030123.13	3.3774	8.82129	4.5801e-22	6.01155e-20	43.85	41.26	0.38	0.4	Plxnd1	chr6	protein_coding	plexin D1
ENSMUSG00000034708.9	3.37386	9.62651	2.67016e-23	4.03831e-21	227.78	209.4	1.81	2.23	Grn	chr11	protein_coding	granulin
ENSMUSG00000030530.13	3.36049	7.70994	4.62771e-19	4.30565e-17	28.95	29.5	0.33	0.22	Furin	chr7	protein_coding	furin (paired basic amino acid cleaving enzyme)
ENSMUSG00000032562.11	3.35702	7.41898	4.60868e-18	3.73893e-16	45.48	51.7	0.62	0.3	Gnai2	chr9	protein_coding	guanine nucleotide binding protein (G protein), alpha inhibiting 2
ENSMUSG00000014444.14	3.3455	8.95359	5.39949e-22	7.03677e-20	40.02	38.18	0.39	0.34	Piezo1	chr8	protein_coding	piezo-type mechanosensitive ion channel component 1
ENSMUSG00000021939.7	3.34042	11.0927	3.66667e-24	6.20985e-22	305.68	287.26	2.67	2.96	Ctsb	chr14	protein_coding	cathepsin B
ENSMUSG00000058486.9	3.30974	7.35932	9.51911e-18	7.05316e-16	40.49	39.5	0.35	0.42	Wdr91	chr6	protein_coding	WD repeat domain 91
ENSMUSG00000040731.11	3.30216	7.07173	6.39186e-17	4.19477e-15	34.35	30.33	0.26	0.36	Eif4h	chr5	protein_coding	eukaryotic translation initiation factor 4H
ENSMUSG00000026547.13	3.29475	6.35396	3.58131e-14	1.52158e-12	28.4	36.06	0.23	0.38	Tagln2	chr1	protein_coding	transgelin 2
ENSMUSG00000020372.13	3.28988	6.66208	2.67145e-15	1.36739e-13	46.82	44.87	0.34	0.54	Gnb2l1	chr11	protein_coding	guanine nucleotide binding protein (G protein), beta polypeptide 2 like 1
ENSMUSG00000028843.8	3.28063	4.71962	1.32762e-07	1.33274e-06	25.48	19.32	0.22	0.2	Sh3bgrl3	chr4	protein_coding	SH3 domain binding glutamic acid-rich protein-like 3
ENSMUSG00000024659.12	3.27841	6.8166	6.34854e-16	3.58947e-14	43.45	44.5	0.36	0.5	Anxa1	chr19	protein_coding	annexin A1
ENSMUSG00000001729.12	3.27233	6.46296	2.67258e-14	1.17348e-12	22.96	20.07	0.16	0.25	Akt1	chr12	protein_coding	thymoma viral proto-oncogene 1
ENSMUSG00000018774.11	3.2723	6.53288	1.81593e-14	8.17569e-13	43.59	52.19	0.39	0.54	Cd68	chr11	protein_coding	CD68 antigen
ENSMUSG00000045817.8	3.27221	6.28055	1.5462e-13	5.78069e-12	12.42	16.07	0.23	0.06	Zfp36l2	chr17	protein_coding	zinc finger protein 36, C3H type-like 2
ENSMUSG00000034993.7	3.26097	8.63891	1.34114e-20	1.47848e-18	102.65	83.51	0.81	1.04	Vat1	chr11	protein_coding	vesicle amine transport protein 1 homolog (T californica)
ENSMUSG00000001175.11	3.25133	6.45653	3.16489e-14	1.37811e-12	12.84	13.93	0.15	0.11	Calm1	chr12	protein_coding	calmodulin 1
ENSMUSG00000040459.10	3.24652	5.21967	1.57091e-09	2.60291e-08	12.81	14.78	0.16	0.11	Arglu1	chr8	protein_coding	arginine and glutamate rich 1
ENSMUSG00000050335.14	3.2418	8.83605	7.38618e-21	8.4828e-19	161.14	209.02	2	1.75	Lgals3	chr14	protein_coding	lectin, galactose binding, soluble 3
ENSMUSG00000037266.16	3.23589	6.30241	1.0685e-13	4.17748e-12	25.06	33.21	0.22	0.36	Rsrp1	chr4	protein_coding	arginine/serine rich protein 1
ENSMUSG00000038708.9	3.2275	7.69435	3.02591e-18	2.51027e-16	17.45	18.14	0.17	0.19	Golga4	chr9	protein_coding	golgi autoantigen, golgin subfamily a, 4
ENSMUSG00000073676.4	3.21632	3.49414	0.000708508	0.00223122	7.72	7.06	0.07	0.06	Hspe1	chr1	protein_coding	heat shock protein 1 (chaperonin 10)
ENSMUSG00000014547.9	3.20804	7.49766	1.37798e-17	9.94937e-16	57.96	58.45	0.49	0.7	Wdfy2	chr14	protein_coding	WD repeat and FYVE domain containing 2
ENSMUSG00000025283.13	3.20707	5.31801	1.31815e-09	2.19996e-08	21.05	21.95	0.14	0.29	Sat1	chrX	protein_coding	spermidine/spermine N1-acetyl transferase 1
ENSMUSG00000034832.13	3.20481	9.5635	1.964e-21	2.40596e-19	37.51	45.06	0.37	0.49	Tet3	chr6	protein_coding	tet methylcytosine dioxygenase 3
ENSMUSG00000036565.5	3.20356	7.4068	3.23887e-17	2.24165e-15	23.1	24.06	0.26	0.23	Ttyh3	chr5	protein_coding	tweety homolog 3 (Drosophila)
ENSMUSG00000028494.10	3.20303	6.80927	5.18085e-15	2.54888e-13	36.41	40.54	0.47	0.34	Plin2	chr4	protein_coding	perilipin 2
ENSMUSG00000028121.6	3.20215	7.15015	3.15088e-16	1.88289e-14	29.79	26.01	0.28	0.29	Bcar3	chr3	protein_coding	breast cancer anti-estrogen resistance 3
ENSMUSG00000039959.10	3.20207	8.65317	4.95886e-20	5.20695e-18	32.81	33.23	0.37	0.32	Hip1	chr5	protein_coding	huntingtin interacting protein 1
ENSMUSG00000036908.14	3.19588	7.68869	6.39761e-18	4.8983e-16	63.31	54.59	0.56	0.67	Unc93b1	chr19	protein_coding	unc-93 homolog B1 (C. elegans)
ENSMUSG00000034786.15	3.18716	4.43489	1.3298e-06	1.02671e-05	9.64	9.67	0.16	0.04	Gpsm3	chr17	protein_coding	G-protein signalling modulator 3 (AGS3-like, C. elegans)
ENSMUSG00000022353.9	3.18474	7.86487	3.12246e-18	2.58454e-16	29.7	30.83	0.35	0.29	Mtss1	chr15	protein_coding	metastasis suppressor 1
ENSMUSG00000039218.14	3.1829	9.12275	1.07116e-20	1.20756e-18	39.43	41.07	0.41	0.43	Srrm2	chr17	protein_coding	serine/arginine repetitive matrix 2
ENSMUSG00000015568.13	3.16943	11.5154	2.08235e-22	2.90983e-20	464.61	439.93	4.31	5.34	Lpl	chr8	protein_coding	lipoprotein lipase
ENSMUSG00000026728.7	3.16669	8.90588	3.61075e-20	3.83523e-18	137.65	142.41	1.45	1.54	Vim	chr2	protein_coding	vimentin
ENSMUSG00000050721.8	3.1592	8.87015	4.90973e-20	5.17013e-18	91.37	91.72	1.07	0.9	Plekho2	chr9	protein_coding	pleckstrin homology domain containing, family O member 2
ENSMUSG00000052160.6	3.15098	6.00647	4.11111e-12	1.16548e-10	19.64	22.11	0.28	0.17	Pld4	chr12	protein_coding	phospholipase D family, member 4
ENSMUSG00000018707.11	3.14428	9.63431	6.30041e-21	7.25851e-19	34.8	35.83	0.37	0.39	Dync1h1	chr12	protein_coding	dynein cytoplasmic 1 heavy chain 1
ENSMUSG00000023175.13	3.1389	5.39414	1.43948e-09	2.39703e-08	15.99	15.85	0.2	0.15	Bsg	chr10	protein_coding	basigin
ENSMUSG00000024393.12	3.13742	8.94222	5.21985e-20	5.46538e-18	40.59	49.23	0.42	0.55	Prrc2a	chr17	protein_coding	proline-rich coiled-coil 2A
ENSMUSG00000021701.7	3.13596	6.92495	2.51514e-15	1.29098e-13	25.6	30.24	0.24	0.37	Plk2	chr13	protein_coding	polo-like kinase 2
ENSMUSG00000026712.3	3.12348	10.7466	1.36935e-21	1.72346e-19	204.3	201.43	2.13	2.34	Mrc1	chr2	protein_coding	mannose receptor, C type 1
ENSMUSG00000027620.14	3.11862	6.82008	9.97396e-15	4.73582e-13	24.92	21.42	0.24	0.26	Rbm39	chr2	protein_coding	RNA binding motif protein 39
ENSMUSG00000028465.14	3.11478	9.73038	9.67435e-21	1.10075e-18	63.39	65.3	0.76	0.67	Tln1	chr4	protein_coding	talin 1
ENSMUSG00000004677.13	3.11313	8.41702	7.59466e-19	6.82683e-17	27.17	32.69	0.28	0.38	Myo9b	chr8	protein_coding	myosin IXb
ENSMUSG00000019302.14	3.1124	10.6947	2.06855e-21	2.52562e-19	262.67	256.67	2.85	2.92	Atp6v0a1	chr11	protein_coding	ATPase, H+ transporting, lysosomal V0 subunit A1
ENSMUSG00000026385.14	3.11225	4.10829	7.7874e-06	4.65357e-05	14.87	8.63	0	0.22	Dbi	chr1	protein_coding	diazepam binding inhibitor
ENSMUSG00000037742.12	3.10938	7.41528	2.15076e-16	1.31519e-14	63.86	58.66	0.7	0.65	Eef1a1	chr9	protein_coding	eukaryotic translation elongation factor 1 alpha 1
ENSMUSG00000038366.13	3.10752	8.4652	6.93529e-19	6.2933e-17	64.45	63.13	0.74	0.68	Lasp1	chr11	protein_coding	LIM and SH3 protein 1
ENSMUSG00000015837.13	3.10393	6.93289	4.716e-15	2.35806e-13	29.29	26.63	0.21	0.4	Sqstm1	chr11	protein_coding	sequestosome 1
ENSMUSG00000007891.13	3.09122	11.0871	2.24898e-21	2.73683e-19	681.67	611.14	7.17	7.41	Ctsd	chr7	protein_coding	cathepsin D
ENSMUSG00000021025.7	3.08804	5.56113	3.25174e-10	6.31299e-09	22.74	16.03	0.1	0.31	Nfkbia	chr12	protein_coding	nuclear factor of kappa light polypeptide gene enhancer in B cells inhibitor, alpha
ENSMUSG00000056737.12	3.08607	7.11659	1.60946e-15	8.5107e-14	54.66	50.8	0.45	0.72	Capg	chr6	protein_coding	capping protein (actin filament), gelsolin-like
ENSMUSG00000035711.4	3.07121	3.78682	0.000287501	0.000989785	6.44	3.54	0.11	0	Dok3	chr13	protein_coding	docking protein 3
ENSMUSG00000034707.6	3.06891	7.77136	3.47671e-17	2.38381e-15	34.89	37.58	0.31	0.51	Gns	chr10	protein_coding	glucosamine (N-acetyl)-6-sulfatase
ENSMUSG00000071669.12	3.06593	7.48766	2.71532e-16	1.63324e-14	30.02	27.8	0.28	0.38	Snx29	chr16	protein_coding	sorting nexin 29
ENSMUSG00000030208.13	3.05889	7.47042	4.35236e-16	2.55517e-14	35.98	41.21	0.56	0.33	Emp1	chr6	protein_coding	epithelial membrane protein 1
ENSMUSG00000010095.11	3.05744	7.7144	7.57262e-17	4.94319e-15	52.54	38.58	0.46	0.58	Slc3a2	chr19	protein_coding	solute carrier family 3 (activators of dibasic and neutral amino acid transport), member 2
ENSMUSG00000060802.8	3.05266	5.73822	6.60855e-11	1.49275e-09	34.75	43.71	0.26	0.62	B2m	chr2	protein_coding	beta-2 microglobulin
ENSMUSG00000037242.8	3.04998	9.19822	1.69704e-19	1.69478e-17	87.56	93.24	1.03	1.07	Clic4	chr4	protein_coding	chloride intracellular channel 4 (mitochondrial)
ENSMUSG00000038855.10	3.04883	7.87148	4.38955e-17	2.96544e-15	23.49	24.44	0.26	0.3	Itpkb	chr1	protein_coding	inositol 1,4,5-trisphosphate 3-kinase B
ENSMUSG00000032812.14	3.04635	8.90804	4.78823e-19	4.43255e-17	47.01	49.83	0.55	0.57	Arap1	chr7	protein_coding	ArfGAP with RhoGAP domain, ankyrin repeat and PH domain 1
ENSMUSG00000070372.9	3.03774	2.88219	0.0481004	0.0868241	0.31	1.28	0	0.02	Capza1	chr3	protein_coding	capping protein (actin filament) muscle Z-line, alpha 1
ENSMUSG00000058773.2	3.03763	3.76847	0.000287501	0.000989785	8.05	11.04	0.15	0.07	Hist1h1b	chr13	protein_coding	histone cluster 1, H1b
ENSMUSG00000031400.8	3.03596	5.04098	3.37626e-08	4.03483e-07	8.64	6.96	0.1	0.07	G6pdx	chrX	protein_coding	glucose-6-phosphate dehydrogenase X-linked
ENSMUSG00000032322.12	3.03561	6.05766	1.32015e-11	3.41668e-10	23	22.74	0.29	0.24	Pstpip1	chr9	protein_coding	proline-serine-threonine phosphatase-interacting protein 1
ENSMUSG00000024696.8	3.03543	5.64424	3.59162e-10	6.94348e-09	19.63	18.36	0.39	0.06	Lpxn	chr19	protein_coding	leupaxin
ENSMUSG00000026796.14	3.0319	8.83675	6.70655e-19	6.13115e-17	76.99	79.12	0.81	1.01	Fam129b	chr2	protein_coding	family with sequence similarity 129, member B
ENSMUSG00000030096.7	3.0285	9.90127	5.25533e-20	5.4869e-18	98.68	97.04	1.03	1.27	Slc6a6	chr6	protein_coding	solute carrier family 6 (neurotransmitter transporter, taurine), member 6
ENSMUSG00000031451.5	3.01926	7.1408	4.86638e-15	2.42665e-13	29.97	39.27	0.4	0.41	Gas6	chr8	protein_coding	growth arrest specific 6
ENSMUSG00000089672.4	3.0159	5.70811	3.0704e-10	5.98939e-09	22.69	23.11	0.23	0.3	Gp49a	chr10	protein_coding		--
ENSMUSG00000034902.15	3.01188	7.74825	1.18471e-16	7.50675e-15	30.13	32.56	0.33	0.41	Pip5k1c	chr10	protein_coding	phosphatidylinositol-4-phosphate 5-kinase, type 1 gamma
ENSMUSG00000028820.11	3.01071	7.41064	1.04106e-15	5.71897e-14	30.48	32.15	0.3	0.44	Sfpq	chr4	protein_coding	splicing factor proline/glutamine rich (polypyrimidine tract binding protein associated)
ENSMUSG00000031827.10	3.00388	6.80498	3.72389e-14	1.57851e-12	44.67	43.24	0.4	0.63	Cotl1	chr8	protein_coding	coactosin-like 1 (Dictyostelium)
ENSMUSG00000022488.8	2.99952	7.96165	6.15621e-17	4.04735e-15	34.43	32.74	0.48	0.33	Nckap1l	chr15	protein_coding	NCK associated protein 1 like
ENSMUSG00000022150.14	2.99741	8.40072	9.00474e-18	6.68552e-16	49.93	46.38	0.48	0.67	Dab2	chr15	protein_coding	disabled 2, mitogen-responsive phosphoprotein
ENSMUSG00000015745.7	2.98735	6.7846	5.6482e-14	2.35342e-12	37.66	35.39	0.26	0.61	Plekho1	chr3	protein_coding	pleckstrin homology domain containing, family O member 1
ENSMUSG00000027712.11	2.98316	7.51627	9.92126e-16	5.46651e-14	64.46	69.88	1.08	0.56	Anxa5	chr3	protein_coding	annexin A5
ENSMUSG00000021756.10	2.97905	9.85896	1.74878e-19	1.74172e-17	53.02	53.44	0.6	0.69	Il6st	chr13	protein_coding	interleukin 6 signal transducer
ENSMUSG00000027422.13	2.9755	8.40265	1.27885e-17	9.28838e-16	38.26	39.68	0.31	0.63	Rrbp1	chr2	protein_coding	ribosome binding protein 1
ENSMUSG00000003363.13	2.97498	7.34986	2.35417e-15	1.21857e-13	46.2	41.49	0.46	0.6	Pld3	chr7	protein_coding	phospholipase D family, member 3
ENSMUSG00000022108.7	2.97068	7.4743	1.46038e-15	7.82368e-14	66.31	61.29	0.99	0.58	Itm2b	chr14	protein_coding	integral membrane protein 2B
ENSMUSG00000098557.1	2.96256	8.06003	8.9623e-17	5.77848e-15	29.77	26.06	0.4	0.29	Kctd12	chr14	protein_coding	potassium channel tetramerisation domain containing 12
ENSMUSG00000041203.8	2.9622	4.66593	1.44916e-06	1.11349e-05	14.54	19.17	0.12	0.27	2310036O22Rik	chr8	protein_coding	RIKEN cDNA 2310036O22 gene
ENSMUSG00000039637.12	2.95998	7.14555	9.24674e-15	4.42483e-13	17.74	22.21	0.16	0.33	Coro7	chr16	protein_coding	coronin 7
ENSMUSG00000038467.13	2.9584	6.13843	1.24168e-11	3.22723e-10	24.04	30.87	0.41	0.27	Chmp4b	chr2	protein_coding	charged multivesicular body protein 4B
ENSMUSG00000033161.10	2.9546	8.00198	1.05225e-16	6.6905e-15	41.7	46.44	0.42	0.66	Atp1a1	chr3	protein_coding	ATPase, Na+/K+ transporting, alpha 1 polypeptide
ENSMUSG00000042625.14	2.9545	6.89382	6.42173e-14	2.65472e-12	22.8	23.36	0.28	0.28	Safb2	chr17	protein_coding	scaffold attachment factor B2
ENSMUSG00000020368.13	2.95307	8.85331	4.15449e-18	3.39293e-16	61.61	74.32	0.94	0.75	Canx	chr11	protein_coding	calnexin
ENSMUSG00000036622.13	2.9521	7.34263	5.12167e-15	2.52602e-13	26.19	25.91	0.39	0.26	Atp13a2	chr4	protein_coding	ATPase type 13A2
ENSMUSG00000107169.1	2.95088	6.76568	2.04921e-13	7.52354e-12	37.14	31.93	0.46	0.39	RP23-27H19.7	chr17	protein_coding		--
ENSMUSG00000022637.10	2.95045	8.46817	1.62249e-17	1.15558e-15	37.97	32.75	0.48	0.4	Cblb	chr16	protein_coding	Casitas B-lineage lymphoma b
ENSMUSG00000048154.14	2.93694	10.0461	3.29014e-19	3.14885e-17	30.6	36.25	0.4	0.44	Kmt2d	chr15	protein_coding	lysine (K)-specific methyltransferase 2D
ENSMUSG00000024099.12	2.92565	4.00013	0.000185657	0.000679185	3.65	6.68	0.13	0	Ndufv2	chr17	protein_coding	NADH dehydrogenase (ubiquinone) flavoprotein 2
ENSMUSG00000021822.2	2.92238	8.38535	4.57304e-17	3.06999e-15	85.47	94.21	1.13	1.15	Plau	chr14	protein_coding	plasminogen activator, urokinase
ENSMUSG00000059326.6	2.92051	7.42671	5.02447e-15	2.50209e-13	55.5	62.09	0.83	0.66	Csf2ra	chr19	protein_coding	colony stimulating factor 2 receptor, alpha, low-affinity (granulocyte-macrophage)
ENSMUSG00000029364.13	2.91939	5.95033	1.26992e-10	2.67302e-09	16.4	15.1	0.15	0.24	Wsb2	chr5	protein_coding	WD repeat and SOCS box-containing 2
ENSMUSG00000034120.16	2.91706	5.96164	1.02973e-10	2.25118e-09	17.91	21.15	0.3	0.19	Srsf2	chr11	protein_coding	serine/arginine-rich splicing factor 2
ENSMUSG00000029622.14	2.91604	6.22318	1.57969e-11	4.0513e-10	11.51	18.42	0.14	0.23	Arpc1b	chr5	protein_coding	actin related protein 2/3 complex, subunit 1B
ENSMUSG00000036046.12	2.91506	8.5348	2.62424e-17	1.83353e-15	36.24	31.95	0.41	0.46	5031439G07Rik	chr15	protein_coding	RIKEN cDNA 5031439G07 gene
ENSMUSG00000021998.14	2.91449	8.31107	6.68283e-17	4.37791e-15	48.77	46.28	0.68	0.53	Lcp1	chr14	protein_coding	lymphocyte cytosolic protein 1
ENSMUSG00000004207.12	2.91428	12.6641	6.52379e-20	6.75368e-18	1534.37	1412.36	17.95	19.62	Psap	chr10	protein_coding	prosaposin
ENSMUSG00000001930.15	2.91378	9.1907	3.58787e-18	2.96309e-16	35.24	39.68	0.44	0.51	Vwf	chr6	protein_coding	Von Willebrand factor homolog
ENSMUSG00000028868.11	2.91356	7.38621	7.0148e-15	3.38766e-13	16.74	20.22	0.21	0.26	Wasf2	chr4	protein_coding	WAS protein family, member 2
ENSMUSG00000061436.13	2.91302	8.49626	3.57585e-17	2.43363e-15	26.19	31.18	0.34	0.39	Hipk2	chr6	protein_coding	homeodomain interacting protein kinase 2
ENSMUSG00000005142.9	2.9074	7.77773	8.652e-16	4.80317e-14	35.24	28.92	0.51	0.32	Man2b1	chr8	protein_coding	mannosidase 2, alpha B1
ENSMUSG00000036698.10	2.90604	9.13835	4.4226e-18	3.59591e-16	22.97	28.57	0.32	0.34	Ago2	chr15	protein_coding	argonaute RISC catalytic subunit 2
ENSMUSG00000028745.16	2.90389	6.53809	1.033e-12	3.3214e-11	28.38	27.58	0.34	0.37	Capzb	chr4	protein_coding	capping protein (actin filament) muscle Z-line, beta
ENSMUSG00000019132.8	2.90218	8.39075	6.06426e-17	4.00121e-15	55.45	59.67	0.66	0.81	BC005537	chr13	protein_coding	cDNA sequence BC005537
ENSMUSG00000038612.14	2.88513	8.08165	2.29021e-16	1.39581e-14	53.63	46.19	0.53	0.76	Mcl1	chr3	protein_coding	myeloid cell leukemia sequence 1
ENSMUSG00000046229.9	2.88347	3.66955	0.000728683	0.00228653	9.19	8.1	0.22	0	Scand1	chr2	protein_coding	SCAN domain-containing 1
ENSMUSG00000024570.6	2.88189	3.66161	0.00116399	0.00340614	4.34	4.96	0	0.11	Rbfa	chr18	protein_coding	ribosome binding factor A
ENSMUSG00000060678.4	2.87841	2.81231	0.0481004	0.0868241	15.13	0	0.14	0	Hist1h4c	chr13	protein_coding	histone cluster 1, H4c
ENSMUSG00000020152.7	2.86664	7.26322	2.06811e-14	9.28024e-13	23.6	29.55	0.35	0.35	Actr2	chr11	protein_coding	ARP2 actin-related protein 2
ENSMUSG00000026864.11	2.86514	8.83808	2.7931e-17	1.94121e-15	72.72	79.74	0.95	1.05	Hspa5	chr2	protein_coding	heat shock protein 5
ENSMUSG00000047126.15	2.86476	9.33868	8.04316e-18	6.07141e-16	56.9	66.86	0.81	0.82	Cltc	chr11	protein_coding	clathrin, heavy polypeptide (Hc)
ENSMUSG00000032294.14	2.85834	7.3999	1.8488e-14	8.30626e-13	36.03	45.49	0.59	0.49	Pkm	chr9	protein_coding	pyruvate kinase, muscle
ENSMUSG00000022463.7	2.85748	7.71571	2.47271e-15	1.27276e-13	27.56	25.48	0.26	0.43	Srebf2	chr15	protein_coding	sterol regulatory element binding factor 2
ENSMUSG00000034947.11	2.85619	6.86181	6.08512e-13	2.09591e-11	29.95	30.4	0.59	0.22	Tmem106a	chr11	protein_coding	transmembrane protein 106A
ENSMUSG00000020097.12	2.85603	8.15301	3.56139e-16	2.09751e-14	40.99	45.32	0.64	0.51	Sgpl1	chr10	protein_coding	sphingosine phosphate lyase 1
ENSMUSG00000024610.12	2.8523	6.75851	6.28479e-13	2.16266e-11	47.34	49.44	0.51	0.76	Cd74	chr18	protein_coding	CD74 antigen (invariant polypeptide of major histocompatibility complex, class II antigen-associated)
ENSMUSG00000037148.7	2.84804	6.95264	1.91872e-13	7.07981e-12	25.25	26.09	0.34	0.34	Arhgap10	chr8	protein_coding	Rho GTPase activating protein 10
ENSMUSG00000024359.8	2.84344	6.98939	1.51478e-13	5.68058e-12	29.41	23.31	0.45	0.26	Hspa9	chr18	protein_coding	heat shock protein 9
ENSMUSG00000031357.3	2.84185	4.17177	3.44517e-05	0.000152609	4.77	4.91	0	0.12	Syap1	chrX	protein_coding	synapse associated protein 1
ENSMUSG00000019210.8	2.84073	5.63916	1.01195e-09	1.74437e-08	35.61	17.61	0.32	0.37	Atp6v1e1	chr6	protein_coding	ATPase, H+ transporting, lysosomal V1 subunit E1
ENSMUSG00000092463.1	2.83916	5.01815	2.04576e-07	1.95689e-06	13.28	15.69	0.08	0.29	Gm20489	chrX	protein_coding	predicted gene 20489
ENSMUSG00000021281.13	2.83861	7.0184	1.95159e-13	7.19385e-12	19.34	23.3	0.3	0.27	Tnfaip2	chr12	protein_coding	tumor necrosis factor, alpha-induced protein 2
ENSMUSG00000033916.4	2.838	4.56894	4.20451e-06	2.75633e-05	18.27	12.53	0.24	0.16	Chmp2a	chr7	protein_coding	charged multivesicular body protein 2A
ENSMUSG00000051391.9	2.83381	8.45112	1.81917e-16	1.13124e-14	55.76	68.34	0.98	0.69	Ywhag	chr5	protein_coding	tyrosine 3-monooxygenase/tryptophan 5-monooxygenase activation protein, gamma polypeptide
ENSMUSG00000039318.10	2.83265	7.50902	1.46682e-14	6.78928e-13	13.99	18.32	0.26	0.18	Rab3gap2	chr1	protein_coding	RAB3 GTPase activating protein subunit 2
ENSMUSG00000040128.9	2.8297	4.38729	1.68907e-05	8.55641e-05	6.05	8.29	0.13	0.06	Pnrc1	chr4	protein_coding	proline-rich nuclear receptor coactivator 1
ENSMUSG00000042572.10	2.82957	6.20192	5.22495e-11	1.21764e-09	16.16	11.91	0.18	0.19	Ube2q1	chr3	protein_coding	ubiquitin-conjugating enzyme E2Q (putative) 1
ENSMUSG00000001128.7	2.82899	7.12039	1.40957e-13	5.32954e-12	49.33	57.23	1.01	0.45	Cfp	chrX	protein_coding	complement factor properdin
ENSMUSG00000048234.11	2.81728	5.14207	1.79626e-07	1.7832e-06	4.8	11.79	0.11	0.12	Rnf149	chr1	protein_coding	ring finger protein 149
ENSMUSG00000002957.9	2.81214	7.16351	1.13899e-13	4.4155e-12	15.65	22.8	0.31	0.22	Ap2a2	chr7	protein_coding	adaptor-related protein complex 2, alpha 2 subunit
ENSMUSG00000030062.6	2.81034	7.55849	1.43855e-14	6.66684e-13	29	35.65	0.5	0.39	Rpn1	chr6	protein_coding	ribophorin I
ENSMUSG00000024644.14	2.80417	7.20703	1.29812e-13	4.92335e-12	47.02	40.64	0.65	0.55	Cndp2	chr18	protein_coding	CNDP dipeptidase 2 (metallopeptidase M20 family)
ENSMUSG00000020048.11	2.80212	9.06174	5.69721e-17	3.79997e-15	116.73	118.29	1.81	1.43	Hsp90b1	chr10	protein_coding	heat shock protein 90, beta (Grp94), member 1
ENSMUSG00000016256.10	2.80164	8.52837	2.58887e-16	1.56229e-14	153.49	165.51	2.36	2.03	Ctsz	chr2	protein_coding	cathepsin Z
ENSMUSG00000022043.16	2.7982	6.75969	1.63203e-12	5.04024e-11	14.9	21.74	0.22	0.28	Trim35	chr14	protein_coding	tripartite motif-containing 35
ENSMUSG00000048612.13	2.79723	8.65717	2.24047e-16	1.36777e-14	32.65	37.97	0.49	0.49	Myof	chr19	protein_coding	myoferlin
ENSMUSG00000025877.12	2.79662	8.35122	5.54631e-16	3.20491e-14	57.03	64.18	0.97	0.71	Hk3	chr13	protein_coding	hexokinase 3
ENSMUSG00000020640.9	2.79413	7.53391	2.24017e-14	1.00401e-12	19.8	18.95	0.25	0.29	Itsn2	chr12	protein_coding	intersectin 2
ENSMUSG00000030795.16	2.79001	7.39796	6.21305e-14	2.57135e-12	45.68	49.94	0.85	0.49	Fus	chr7	protein_coding	fused in sarcoma
ENSMUSG00000054693.12	2.78749	7.21651	1.04737e-13	4.09923e-12	21.91	18.75	0.26	0.3	Adam10	chr9	protein_coding	a disintegrin and metallopeptidase domain 10
ENSMUSG00000039477.14	2.7775	7.67986	1.7306e-14	7.93033e-13	19.2	20.23	0.29	0.26	Tnrc18	chr5	protein_coding	trinucleotide repeat containing 18
ENSMUSG00000034024.7	2.7767	5.9761	3.09541e-10	6.02858e-09	15.74	23.69	0.2	0.35	Cct2	chr10	protein_coding	chaperonin containing Tcp1, subunit 2 (beta)
ENSMUSG00000026821.13	2.77368	6.92523	7.63028e-13	2.54696e-11	19.58	18.77	0.29	0.25	Ralgds	chr2	protein_coding	ral guanine nucleotide dissociation stimulator
ENSMUSG00000039062.13	2.77154	9.27306	6.13756e-17	4.04232e-15	92.89	108.89	1.46	1.38	Anpep	chr7	protein_coding	alanyl (membrane) aminopeptidase
ENSMUSG00000032788.12	2.77007	8.25477	1.42016e-15	7.61934e-14	36.36	37.74	0.56	0.49	Pdxk	chr10	protein_coding	pyridoxal (pyridoxine, vitamin B6) kinase
ENSMUSG00000024737.2	2.76901	8.01017	3.52568e-15	1.78474e-13	71.38	65.57	1.08	0.85	Slc15a3	chr19	protein_coding	solute carrier family 15, member 3
ENSMUSG00000002944.13	2.76638	8.24212	1.36354e-15	7.32626e-14	50.15	56.24	0.64	0.86	Cd36	chr5	protein_coding	CD36 antigen
ENSMUSG00000022817.12	2.76351	6.36701	2.10196e-11	5.25147e-10	12.55	20.3	0.14	0.32	Itgb5	chr16	protein_coding	integrin beta 5
ENSMUSG00000031555.11	2.75903	7.64088	2.7673e-14	1.21362e-12	28.32	33.56	0.42	0.45	Adam9	chr8	protein_coding	a disintegrin and metallopeptidase domain 9 (meltrin gamma)
ENSMUSG00000028599.8	2.7571	7.54322	3.5777e-14	1.52158e-12	29.49	31.32	0.59	0.28	Tnfrsf1b	chr4	protein_coding	tumor necrosis factor receptor superfamily, member 1b
ENSMUSG00000025017.9	2.75663	6.98496	8.30006e-13	2.763e-11	25.91	34.24	0.48	0.37	Pik3ap1	chr19	protein_coding	phosphoinositide-3-kinase adaptor protein 1
ENSMUSG00000000290.11	2.7566	8.37237	1.24929e-15	6.73208e-14	71.12	67.42	0.96	1	Itgb2	chr10	protein_coding	integrin beta 2
ENSMUSG00000024190.6	2.75569	5.56428	5.60769e-09	8.01277e-08	15.02	14.42	0	0.39	Dusp1	chr17	protein_coding	dual specificity phosphatase 1
ENSMUSG00000024672.9	2.75137	6.08031	2.72074e-10	5.35565e-09	24.41	24.72	0.32	0.37	Ms4a7	chr19	protein_coding	membrane-spanning 4-domains, subfamily A, member 7
ENSMUSG00000020458.14	2.74149	7.64891	3.62175e-14	1.53698e-12	18.27	19.85	0.29	0.26	Rtn4	chr11	protein_coding	reticulon 4
ENSMUSG00000027533.10	2.74019	4.32884	3.67276e-05	0.000161824	4.04	17.31	0.17	0.15	Fabp5	chr3	protein_coding	fatty acid binding protein 5, epidermal
ENSMUSG00000038462.3	2.73966	3.86695	0.00067017	0.00211575	5.12	6.02	0.08	0.07	Uqcrfs1	chr13	protein_coding	ubiquinol-cytochrome c reductase, Rieske iron-sulfur polypeptide 1
ENSMUSG00000018286.6	2.73564	5.18348	2.08124e-07	1.98876e-06	29.96	25.69	0.55	0.24	Psmb6	chr11	protein_coding	proteasome (prosome, macropain) subunit, beta type 6
ENSMUSG00000002015.5	2.73453	5.39365	3.56759e-08	4.16362e-07	18.8	22.99	0.41	0.2	Bcap31	chrX	protein_coding	B cell receptor associated protein 31
ENSMUSG00000100725.4	2.73345	8.56319	1.03204e-15	5.67792e-14	74.62	89.87	1.04	1.32	Gm28062	chr1	protein_coding	predicted gene 28062
ENSMUSG00000001999.13	2.72659	4.79483	1.19604e-06	9.53733e-06	15.18	10.41	0.17	0.19	Blvra	chr2	protein_coding	biliverdin reductase A
ENSMUSG00000034160.11	2.72622	6.61901	1.27698e-11	3.31663e-10	10.17	12.43	0.17	0.15	Ogt	chrX	protein_coding	O-linked N-acetylglucosamine (GlcNAc) transferase (UDP-N-acetylglucosamine:polypeptide-N-acetylglucosaminyl transferase)
ENSMUSG00000039377.7	2.72381	5.26854	5.11083e-08	5.86963e-07	12.25	8.7	0.12	0.17	Hlx	chr1	protein_coding	H2.0-like homeobox
ENSMUSG00000041926.13	2.72216	5.92963	8.79019e-10	1.52094e-08	10.02	22.1	0.1	0.36	Rnpep	chr1	protein_coding	arginyl aminopeptidase (aminopeptidase B)
ENSMUSG00000024587.9	2.72057	7.00124	1.03226e-12	3.3214e-11	34.45	26.48	0.35	0.52	Nars	chr18	protein_coding	asparaginyl-tRNA synthetase
ENSMUSG00000022443.14	2.72022	9.71466	8.04773e-17	5.21626e-15	71.98	67.12	0.89	1.14	Myh9	chr15	protein_coding	myosin, heavy polypeptide 9, non-muscle
ENSMUSG00000030104.7	2.71949	8.09374	7.42508e-15	3.5764e-13	31.46	26.37	0.47	0.37	Edem1	chr6	protein_coding	ER degradation enhancer, mannosidase alpha-like 1
ENSMUSG00000022797.13	2.71322	9.01404	4.2776e-16	2.5153e-14	59.25	63.39	0.95	0.85	Tfrc	chr16	protein_coding	transferrin receptor
ENSMUSG00000020571.10	2.7092	7.07741	8.73628e-13	2.90033e-11	29.32	47.13	0.68	0.45	Pdia6	chr12	protein_coding	protein disulfide isomerase associated 6
ENSMUSG00000031207.14	2.70834	8.9081	5.83255e-16	3.35395e-14	79.09	75.06	0.99	1.27	Msn	chrX	protein_coding	moesin
ENSMUSG00000041354.13	2.70743	6.92722	1.58236e-12	4.90333e-11	23.9	22.7	0.27	0.41	Rgl2	chr17	protein_coding	ral guanine nucleotide dissociation stimulator-like 2
ENSMUSG00000071715.9	2.7057	5.35664	4.65518e-08	5.37827e-07	19.05	15.4	0.23	0.27	Ncf4	chr15	protein_coding	neutrophil cytosolic factor 4
ENSMUSG00000031103.10	2.7026	7.0604	1.23623e-12	3.93358e-11	12.32	14.56	0.2	0.2	Elf4	chrX	protein_coding	E74-like factor 4 (ets domain transcription factor)
ENSMUSG00000028961.13	2.69738	7.03096	1.13184e-12	3.63286e-11	36.83	36.36	0.67	0.42	Pgd	chr4	protein_coding	phosphogluconate dehydrogenase
ENSMUSG00000034714.9	2.69534	6.8522	3.54759e-12	1.02418e-10	20.58	20.58	0.27	0.34	Ttyh2	chr11	protein_coding	tweety homolog 2 (Drosophila)
ENSMUSG00000031659.10	2.695	8.11154	8.11828e-15	3.90517e-13	24.55	29.37	0.36	0.43	Adcy7	chr8	protein_coding	adenylate cyclase 7
ENSMUSG00000029467.13	2.69426	8.27135	6.17068e-15	3.0318e-13	34.55	37.69	0.57	0.5	Atp2a2	chr5	protein_coding	ATPase, Ca++ transporting, cardiac muscle, slow twitch 2
ENSMUSG00000004264.15	2.69378	5.25162	1.1825e-07	1.23953e-06	13.61	20.74	0.13	0.37	Phb2	chr6	protein_coding	prohibitin 2
ENSMUSG00000005566.11	2.69272	6.37082	9.20347e-11	2.02174e-09	13.2	18.11	0.29	0.18	Trim28	chr7	protein_coding	tripartite motif-containing 28
ENSMUSG00000034641.2	2.69075	5.69199	6.6456e-09	9.1336e-08	9.42	14.21	0.12	0.22	Cd300ld	chr11	protein_coding	CD300 molecule-like family member d
ENSMUSG00000017466.7	2.68916	7.12176	9.32215e-13	3.07815e-11	24.98	21.74	0.22	0.46	Timp2	chr11	protein_coding	tissue inhibitor of metalloproteinase 2
ENSMUSG00000069516.7	2.68517	8.27879	6.69112e-15	3.27002e-13	159.75	143.05	1.95	2.54	Lyz2	chr10	protein_coding	lysozyme 2
ENSMUSG00000030605.13	2.68505	6.30192	1.24565e-10	2.62517e-09	23.91	22.19	0.34	0.34	Mfge8	chr7	protein_coding	milk fat globule-EGF factor 8 protein
ENSMUSG00000033880.9	2.68255	6.24812	1.7107e-10	3.50446e-09	21.81	18.77	0.31	0.29	Lgals3bp	chr11	protein_coding	lectin, galactoside-binding, soluble, 3 binding protein
ENSMUSG00000028063.13	2.68233	7.989	1.52592e-14	7.04512e-13	41.1	52.51	0.56	0.83	Lmna	chr3	protein_coding	lamin A
ENSMUSG00000005103.10	2.6789	7.05154	1.38859e-12	4.40691e-11	29.35	24.11	0.23	0.55	Wdr1	chr5	protein_coding	WD repeat domain 1
ENSMUSG00000028649.15	2.67837	9.83418	1.79884e-16	1.1205e-14	22.31	22.67	0.28	0.4	Macf1	chr4	protein_coding	microtubule-actin crosslinking factor 1
ENSMUSG00000064351.1	2.67228	7.23093	5.67542e-13	1.95847e-11	55.46	64.58	0.82	0.98	mt-Co1	chrM	protein_coding	mitochondrially encoded cytochrome c oxidase I
ENSMUSG00000035891.14	2.67205	7.33904	4.35336e-13	1.53247e-11	23.15	20.82	0.37	0.29	Cerk	chr15	protein_coding	ceramide kinase
ENSMUSG00000030536.9	2.67063	8.63451	2.56728e-15	1.3159e-13	31	35.38	0.43	0.56	Iqgap1	chr7	protein_coding	IQ motif containing GTPase activating protein 1
ENSMUSG00000007817.12	2.6702	7.93888	3.38984e-14	1.46565e-12	18.38	22.01	0.31	0.3	Zmiz1	chr14	protein_coding	zinc finger, MIZ-type containing 1
ENSMUSG00000028692.12	2.66827	7.8294	5.65446e-14	2.35342e-12	90.51	106.84	1.31	1.65	Akr1a1	chr4	protein_coding	aldo-keto reductase family 1, member A1 (aldehyde reductase)
ENSMUSG00000031875.6	2.66671	5.42188	5.45843e-08	6.09364e-07	14.18	17.76	0.17	0.3	Cmtm3	chr8	protein_coding	CKLF-like MARVEL transmembrane domain containing 3
ENSMUSG00000012114.14	2.66605	6.57148	3.61841e-11	8.7086e-10	15.61	18.99	0.31	0.22	Med15	chr16	protein_coding	mediator complex subunit 15
ENSMUSG00000044147.7	2.66537	6.86397	6.40704e-12	1.7572e-10	16.83	21.62	0.25	0.33	Arf6	chr12	protein_coding	ADP-ribosylation factor 6
ENSMUSG00000029064.13	2.66382	6.98251	3.30771e-12	9.56425e-11	25.04	24.79	0.24	0.5	Gnb1	chr4	protein_coding	guanine nucleotide binding protein (G protein), beta 1
ENSMUSG00000070462.4	2.66341	5.42608	7.0651e-08	7.80197e-07	4.27	7.25	0.07	0.1	Mesdc1	chr7	protein_coding	mesoderm development candidate 1
ENSMUSG00000017929.11	2.65873	8.1602	1.57184e-14	7.22084e-13	43.07	40.58	0.72	0.56	B4galt5	chr2	protein_coding	UDP-Gal:betaGlcNAc beta 1,4-galactosyltransferase, polypeptide 5
ENSMUSG00000015143.12	2.65628	6.56422	3.61841e-11	8.7086e-10	18.07	12.93	0.35	0.13	Actn1	chr12	protein_coding	actinin, alpha 1
ENSMUSG00000040751.10	2.6552	7.00776	2.04834e-12	6.16028e-11	42.37	44.34	0.45	0.85	Lat2	chr5	protein_coding	linker for activation of T cells family, member 2
ENSMUSG00000062825.13	2.65077	7.64022	1.27334e-13	4.9125e-12	68.9	57.42	0.79	1.13	Actg1	chr11	protein_coding	actin, gamma, cytoplasmic 1
ENSMUSG00000040263.14	2.64885	5.00081	1.08247e-06	8.7587e-06	9.11	9.21	0.16	0.12	Klhdc4	chr8	protein_coding	kelch domain containing 4
ENSMUSG00000003746.13	2.64298	7.47139	3.38866e-13	1.21262e-11	16.38	19.87	0.24	0.32	Man1a	chr10	protein_coding	mannosidase 1, alpha
ENSMUSG00000071054.10	2.64144	6.66064	2.5727e-11	6.30748e-10	19.63	19.45	0.27	0.32	Safb	chr17	protein_coding	scaffold attachment factor B
ENSMUSG00000032239.9	2.63656	3.80745	0.00158824	0.00455336	3.49	8.38	0.14	0.04	Rp9	chr9	protein_coding	retinitis pigmentosa 9 (human)
ENSMUSG00000021288.16	2.63526	6.65716	2.96877e-11	7.21118e-10	17.59	22.15	0.26	0.34	Klc1	chr12	protein_coding	kinesin light chain 1
ENSMUSG00000033467.10	2.63275	5.30097	1.36473e-07	1.36887e-06	18.4	14.49	0.26	0.23	Crlf2	chr5	protein_coding	cytokine receptor-like factor 2
ENSMUSG00000032046.13	2.6325	6.16947	8.68231e-10	1.50298e-08	16.95	26.67	0.44	0.24	Abhd12	chr2	protein_coding	abhydrolase domain containing 12
ENSMUSG00000042406.7	2.63183	6.39144	1.32611e-10	2.78651e-09	29.47	30.52	0.25	0.65	Atf4	chr15	protein_coding	activating transcription factor 4
ENSMUSG00000025130.9	2.62886	8.36997	1.52965e-14	7.05348e-13	70.34	71.42	1	1.19	P4hb	chr11	protein_coding	prolyl 4-hydroxylase, beta polypeptide
ENSMUSG00000006585.2	2.62691	4.98222	1.46691e-06	1.12595e-05	9.1	8.12	0.15	0.11	Cdt1	chr8	protein_coding	chromatin licensing and DNA replication factor 1
ENSMUSG00000056501.3	2.62386	4.97422	1.46691e-06	1.12595e-05	15.9	9.54	0.22	0.16	Cebpb	chr2	protein_coding	CCAAT/enhancer binding protein (C/EBP), beta
ENSMUSG00000041515.7	2.62296	5.90899	2.47943e-09	3.91415e-08	12.76	8.95	0.18	0.16	Irf8	chr8	protein_coding	interferon regulatory factor 8
ENSMUSG00000051627.2	2.62179	4.03305	0.000185657	0.000679185	6.66	15.53	0.15	0.2	Hist1h1e	chr13	protein_coding	histone cluster 1, H1e
ENSMUSG00000040713.10	2.62156	6.46236	7.17937e-11	1.61871e-09	24.82	24.45	0.1	0.64	Creg1	chr1	protein_coding	cellular repressor of E1A-stimulated genes 1
ENSMUSG00000058672.6	2.61666	4.22736	8.04497e-05	0.000328841	8.81	4.75	0.14	0.06	Tubb2a	chr13	protein_coding	tubulin, beta 2A class IIA
ENSMUSG00000024663.15	2.61264	7.666	2.84091e-13	1.02059e-11	39.63	38.53	0.48	0.73	Rab3il1	chr19	protein_coding	RAB3A interacting protein (rabin3)-like 1
ENSMUSG00000032122.12	2.60875	7.44692	6.43096e-13	2.21089e-11	22.01	26.19	0.37	0.39	Slc37a2	chr9	protein_coding	solute carrier family 37 (glycerol-3-phosphate transporter), member 2
ENSMUSG00000023973.11	2.60865	5.839	4.85748e-09	6.95431e-08	13.15	19.32	0.21	0.3	Cnpy3	chr17	protein_coding	canopy 3 homolog (zebrafish)
ENSMUSG00000017774.17	2.60486	7.19678	1.95882e-12	6.0191e-11	21.01	12.64	0.27	0.25	Myo1c	chr11	protein_coding	myosin IC
ENSMUSG00000013539.11	2.60343	3.14733	0.00973862	0.0221018	3.31	1.81	0	0.06	Tango2	chr16	protein_coding	transport and golgi organization 2
ENSMUSG00000028792.12	2.60291	6.54603	6.61908e-11	1.49421e-09	30.61	28.34	0.39	0.52	Ak2	chr4	protein_coding	adenylate kinase 2
ENSMUSG00000021957.6	2.59939	6.87155	1.13745e-11	3.02041e-10	21.01	23.52	0.29	0.41	Tkt	chr14	protein_coding	transketolase
ENSMUSG00000025393.10	2.5973	7.23541	3.04395e-12	8.82241e-11	42.64	53.5	1	0.53	Atp5b	chr10	protein_coding	ATP synthase, H+ transporting mitochondrial F1 complex, beta subunit
ENSMUSG00000020189.11	2.59668	8.28567	3.43423e-14	1.47755e-12	27.16	26.18	0.42	0.42	Osbpl8	chr10	protein_coding	oxysterol binding protein-like 8
ENSMUSG00000044786.5	2.5927	6.27648	5.9837e-10	1.07692e-08	25.02	27.84	0.4	0.44	Zfp36	chr7	protein_coding	zinc finger protein 36
ENSMUSG00000025647.14	2.59022	6.54635	1.24464e-10	2.62517e-09	24.81	23.65	0.46	0.31	Shisa5	chr9	protein_coding	shisa family member 5
ENSMUSG00000025153.8	2.58831	8.17758	6.14456e-14	2.54875e-12	19.33	17.61	0.22	0.36	Fasn	chr11	protein_coding	fatty acid synthase
ENSMUSG00000005087.15	2.58441	8.84214	9.13987e-15	4.38511e-13	50.4	48.47	0.8	0.79	Cd44	chr2	protein_coding	CD44 antigen
ENSMUSG00000000982.5	2.58377	4.22592	0.000502326	0.00160685	5.2	19.63	0.43	0	Ccl3	chr11	protein_coding	chemokine (C-C motif) ligand 3
ENSMUSG00000046034.7	2.582	5.89146	4.6426e-09	6.67266e-08	19.38	28.42	0.48	0.29	Otulin	chr15	protein_coding	OTU deubiquitinase with linear linkage specificity
ENSMUSG00000021262.12	2.58147	7.5263	7.08337e-13	2.37086e-11	41.4	42.35	0.61	0.72	Evl	chr12	protein_coding	Ena-vasodilator stimulated phosphoprotein
ENSMUSG00000090137.6	2.57999	3.13968	0.0165744	0.0349991	2.85	3.91	0.05	0.05	Uba52	chr8	protein_coding	ubiquitin A-52 residue ribosomal protein fusion product 1
ENSMUSG00000024053.10	2.57956	7.09681	6.39507e-12	1.75523e-10	22.93	20.1	0.34	0.35	Emilin2	chr17	protein_coding	elastin microfibril interfacer 2
ENSMUSG00000031153.14	2.57832	6.54092	1.68197e-10	3.50161e-09	16.25	18.72	0.35	0.21	Gripap1	chrX	protein_coding	GRIP1 associated protein 1
ENSMUSG00000021190.12	2.57799	8.87639	1.00191e-14	4.7511e-13	130.34	153.07	1.82	2.71	Lgmn	chr12	protein_coding	legumain
ENSMUSG00000016534.13	2.57542	6.75623	2.94969e-11	7.16959e-10	15.22	11.26	0.25	0.17	Lamp2	chrX	protein_coding	lysosomal-associated membrane protein 2
ENSMUSG00000036943.8	2.57021	7.45703	1.39174e-12	4.4131e-11	21.64	23.63	0.36	0.37	Rab8b	chr9	protein_coding	RAB8B, member RAS oncogene family
ENSMUSG00000020964.12	2.56697	7.71786	5.07587e-13	1.76151e-11	20.82	19.9	0.39	0.27	Sel1l	chr12	protein_coding	sel-1 suppressor of lin-12-like (C. elegans)
ENSMUSG00000045374.16	2.56484	7.57114	6.79327e-13	2.33109e-11	16.73	16.92	0.24	0.3	Wdr81	chr11	protein_coding	WD repeat domain 81
ENSMUSG00000022283.12	2.56442	7.79991	2.66603e-13	9.61525e-12	53.4	43.42	0.58	0.97	Pabpc1	chr15	protein_coding	poly(A) binding protein, cytoplasmic 1
ENSMUSG00000021111.13	2.56373	5.8013	1.65971e-08	2.10404e-07	11.99	10.74	0.2	0.16	Papola	chr12	protein_coding	poly (A) polymerase alpha
ENSMUSG00000061175.9	2.5607	8.59385	3.00745e-14	1.31111e-12	32.08	32.3	0.5	0.54	Fnip2	chr3	protein_coding	folliculin interacting protein 2
ENSMUSG00000060586.10	2.55949	4.67383	6.46305e-06	3.89064e-05	13.46	11.54	0.19	0.21	H2-Eb1	chr17	protein_coding	histocompatibility 2, class II antigen E beta
ENSMUSG00000046032.14	2.55315	5.58975	4.38191e-08	5.08493e-07	7.8	11.63	0.19	0.13	Snx12	chrX	protein_coding	sorting nexin 12
ENSMUSG00000018171.7	2.55217	5.59485	4.38191e-08	5.08493e-07	8.58	12.02	0.26	0.09	Vmp1	chr11	protein_coding	vacuole membrane protein 1
ENSMUSG00000024413.11	2.55217	8.28382	7.50215e-14	3.03313e-12	35.28	37.28	0.58	0.61	Npc1	chr18	protein_coding	Niemann-Pick type C1
ENSMUSG00000017760.13	2.55186	8.14331	1.10953e-13	4.3104e-12	48	45.76	0.52	1	Ctsa	chr2	protein_coding	cathepsin A
ENSMUSG00000036181.2	2.55078	4.80348	4.85803e-06	3.15893e-05	10.22	10.51	0.18	0.16	Hist1h1c	chr13	protein_coding	histone cluster 1, H1c
ENSMUSG00000035392.15	2.5507	6.66857	1.13698e-10	2.46641e-09	12.39	16.05	0.25	0.21	Dennd1a	chr2	protein_coding	DENN/MADD domain containing 1A
ENSMUSG00000028530.12	2.54322	7.0182	1.45058e-11	3.74597e-10	11.58	20.34	0.26	0.27	Jak1	chr4	protein_coding	Janus kinase 1
ENSMUSG00000038650.12	2.54134	5.90308	8.19196e-09	1.1167e-07	16.16	21.46	0.17	0.43	Rnh1	chr7	protein_coding	ribonuclease/angiogenin inhibitor 1
ENSMUSG00000066621.10	2.54128	7.7336	8.37197e-13	2.7819e-11	27.71	23.15	0.53	0.32	Tecpr1	chr5	protein_coding	tectonin beta-propeller repeat containing 1
ENSMUSG00000029599.11	2.541	6.08226	1.86735e-09	2.97602e-08	9.22	9.8	0.17	0.15	Ddx54	chr5	protein_coding	DEAD (Asp-Glu-Ala-Asp) box polypeptide 54
ENSMUSG00000031839.6	2.54047	4.18342	0.000345104	0.00118322	10.28	7.05	0.28	0	Hsbp1	chr8	protein_coding	heat shock factor binding protein 1
ENSMUSG00000029560.10	2.53877	7.8809	3.38127e-13	1.21116e-11	51.16	54.78	0.71	1.03	Snx8	chr5	protein_coding	sorting nexin 8
ENSMUSG00000051510.11	2.53852	7.7872	5.52233e-13	1.90923e-11	26.22	23.68	0.39	0.43	Mafg	chr11	protein_coding	v-maf musculoaponeurotic fibrosarcoma oncogene family, protein G (avian)
ENSMUSG00000005442.11	2.53829	8.40049	6.91013e-14	2.80303e-12	20.89	24.85	0.29	0.46	Cic	chr7	protein_coding	capicua homolog (Drosophila)
ENSMUSG00000034593.14	2.53779	8.68137	3.49966e-14	1.49033e-12	21.56	20.71	0.3	0.4	Myo5a	chr9	protein_coding	myosin VA
ENSMUSG00000048897.13	2.53749	7.11344	8.39932e-12	2.26965e-10	18.46	16.79	0.26	0.31	Zfp710	chr7	protein_coding	zinc finger protein 710
ENSMUSG00000026437.9	2.5322	7.7374	8.37197e-13	2.7819e-11	27.68	31.86	0.52	0.47	Cdk18	chr1	protein_coding	cyclin-dependent kinase 18
ENSMUSG00000027775.9	2.53076	7.00403	1.63122e-11	4.17762e-10	24.15	27.69	0.44	0.42	Mfsd1	chr3	protein_coding	major facilitator superfamily domain containing 1
ENSMUSG00000024300.14	2.52911	8.50197	7.06048e-14	2.86086e-12	63.65	51.54	1.05	0.87	Myo1f	chr17	protein_coding	myosin IF
ENSMUSG00000043858.15	2.52679	6.2163	1.42974e-09	2.38188e-08	21.25	12.57	0.3	0.25	Nup62	chr7	protein_coding	nucleoporin 62
ENSMUSG00000003382.16	2.52582	8.42797	8.93369e-14	3.5843e-12	24.61	34.93	0.42	0.56	Etv3	chr3	protein_coding	ets variant 3
ENSMUSG00000008036.10	2.5251	5.32913	3.39403e-07	3.06096e-06	22.75	33.68	0.79	0.18	Ap2s1	chr7	protein_coding	adaptor-related protein complex 2, sigma 1 subunit
ENSMUSG00000024781.13	2.52307	7.71623	9.2521e-13	3.05777e-11	41.61	44.42	0.83	0.61	Lipa	chr19	protein_coding	lysosomal acid lipase A
ENSMUSG00000019088.11	2.52263	5.01355	2.80985e-06	2.01689e-05	13.26	9.1	0.22	0.14	Dnase1l1	chrX	protein_coding	deoxyribonuclease 1-like 1
ENSMUSG00000036606.14	2.52126	8.26801	1.53323e-13	5.73807e-12	27.66	30.31	0.33	0.63	Plxnb2	chr15	protein_coding	plexin B2
ENSMUSG00000030579.9	2.52024	6.0628	4.01697e-09	6.04535e-08	45.93	94.51	0.68	1.64	Tyrobp	chr7	protein_coding	TYRO protein tyrosine kinase binding protein
ENSMUSG00000020611.12	2.51893	7.66314	1.23274e-12	3.92587e-11	21.57	16.92	0.29	0.35	Gna13	chr11	protein_coding	guanine nucleotide binding protein, alpha 13
ENSMUSG00000010277.7	2.51843	8.18759	2.08488e-13	7.63923e-12	21.55	25.89	0.44	0.36	2610507B11Rik	chr11	protein_coding	RIKEN cDNA 2610507B11 gene
ENSMUSG00000029994.15	2.51676	7.4079	4.18507e-12	1.18312e-10	50.15	48.03	0.76	0.88	Anxa4	chr6	protein_coding	annexin A4
ENSMUSG00000023010.12	2.51627	8.06045	2.82329e-13	1.01625e-11	57.02	52.76	0.65	1.17	Tmbim6	chr15	protein_coding	transmembrane BAX inhibitor motif containing 6
ENSMUSG00000056537.9	2.51343	7.13636	1.75752e-11	4.42678e-10	9.64	13.23	0.24	0.15	Rlim	chrX	protein_coding	ring finger protein, LIM domain interacting
ENSMUSG00000031278.10	2.51204	5.87981	1.23857e-08	1.62915e-07	6.54	6.8	0.08	0.14	Acsl4	chrX	protein_coding	acyl-CoA synthetase long-chain family member 4
ENSMUSG00000022500.12	2.50939	6.51075	3.08609e-10	6.01681e-09	22.95	23.47	0.34	0.43	Litaf	chr16	protein_coding	LPS-induced TN factor
ENSMUSG00000018076.10	2.50625	8.22589	2.16507e-13	7.92516e-12	21.8	17.15	0.29	0.37	Med13l	chr5	protein_coding	mediator complex subunit 13-like
ENSMUSG00000020422.11	2.50596	8.4517	1.08795e-13	4.23105e-12	30.89	25.75	0.53	0.43	Tns3	chr11	protein_coding	tensin 3
ENSMUSG00000022377.14	2.50493	7.34354	6.75325e-12	1.8494e-10	15.09	15.42	0.16	0.35	Asap1	chr15	protein_coding	ArfGAP with SH3 domain, ankyrin repeat and PH domain1
ENSMUSG00000022048.8	2.50383	7.16246	1.46855e-11	3.77946e-10	19.18	19.35	0.28	0.37	Dpysl2	chr14	protein_coding	dihydropyrimidinase-like 2
ENSMUSG00000042677.7	2.50296	5.54452	7.08404e-08	7.82053e-07	11.57	8.93	0.24	0.11	Zc3h12a	chr4	protein_coding	zinc finger CCCH type containing 12A
ENSMUSG00000052488.6	2.50136	5.10644	8.73487e-07	7.13843e-06	5.25	5.4	0.1	0.08	Cherp	chr8	protein_coding	calcium homeostasis endoplasmic reticulum protein
ENSMUSG00000035569.14	2.50112	8.04112	4.67431e-13	1.64074e-11	16.95	18.74	0.25	0.35	Ankrd11	chr8	protein_coding	ankyrin repeat domain 11
ENSMUSG00000052296.6	2.50099	6.65352	1.5081e-10	3.16167e-09	14.47	17.68	0.22	0.32	Ppp6r1	chr7	protein_coding	protein phosphatase 6, regulatory subunit 1
ENSMUSG00000027423.13	2.49841	7.9163	6.82229e-13	2.33886e-11	53.89	57.54	0.94	0.95	Snx5	chr2	protein_coding	sorting nexin 5
ENSMUSG00000024066.8	2.49823	7.73024	1.50425e-12	4.67704e-11	29.97	26.22	0.57	0.38	Xdh	chr17	protein_coding	xanthine dehydrogenase
ENSMUSG00000026628.11	2.49812	6.89638	5.10851e-11	1.19353e-09	32.84	34.26	0.74	0.41	Atf3	chr1	protein_coding	activating transcription factor 3
ENSMUSG00000049723.12	2.49455	6.907	4.51288e-11	1.05706e-09	15.26	21.1	0.22	0.39	Mmp12	chr9	protein_coding	matrix metallopeptidase 12
ENSMUSG00000039976.3	2.49408	7.57106	2.84376e-12	8.37889e-11	16.69	16.34	0.26	0.3	Tbc1d16	chr11	protein_coding	TBC1 domain family, member 16
ENSMUSG00000024012.15	2.49059	5.18271	7.08095e-07	6.01406e-06	16.07	7.11	0.2	0.18	Mtch1	chr17	protein_coding	mitochondrial carrier homolog 1 (C. elegans)
ENSMUSG00000034484.7	2.48945	5.91216	1.40171e-08	1.83325e-07	21.28	15.28	0.19	0.41	Snx2	chr18	protein_coding	sorting nexin 2
ENSMUSG00000038178.14	2.48805	8.47454	1.518e-13	5.68687e-12	31.99	27.74	0.53	0.5	Slc43a2	chr11	protein_coding	solute carrier family 43, member 2
ENSMUSG00000002257.7	2.48743	4.75702	9.30721e-06	5.36044e-05	7.44	6.3	0.14	0.09	Def6	chr17	protein_coding	differentially expressed in FDCP 6
ENSMUSG00000048677.8	2.48677	7.60863	3.10491e-12	8.99201e-11	37.67	43.46	0.72	0.67	Tpcn2	chr7	protein_coding	two pore segment channel 2
ENSMUSG00000033066.13	2.48264	8.29704	2.72611e-13	9.82228e-12	24.51	25.44	0.43	0.42	Gas7	chr11	protein_coding	growth arrest specific 7
ENSMUSG00000064210.6	2.47764	7.75781	1.91671e-12	5.90451e-11	19.61	26.66	0.39	0.41	Ano6	chr15	protein_coding	anoctamin 6
ENSMUSG00000020827.16	2.47517	7.45054	6.24427e-12	1.72026e-10	24.52	18.05	0.31	0.42	Mink1	chr11	protein_coding	misshapen-like kinase 1 (zebrafish)
ENSMUSG00000005413.7	2.47498	5.73502	6.08909e-08	6.76073e-07	19.23	20.43	0.41	0.27	Hmox1	chr8	protein_coding	heme oxygenase 1
ENSMUSG00000015243.4	2.47426	8.5771	1.75564e-13	6.55708e-12	22.33	22.51	0.44	0.34	Abca1	chr4	protein_coding	ATP-binding cassette, sub-family A (ABC1), member 1
ENSMUSG00000035093.14	2.47166	7.8316	1.58025e-12	4.9009e-11	20.08	20.41	0.35	0.35	Secisbp2l	chr2	protein_coding	SECIS binding protein 2-like
ENSMUSG00000037824.5	2.46947	6.6673	2.31495e-10	4.69778e-09	23.35	26.23	0.42	0.43	Tspan14	chr14	protein_coding	tetraspanin 14
ENSMUSG00000003545.2	2.4679	5.83885	2.3143e-08	2.81912e-07	10.09	8.38	0.1	0.21	Fosb	chr7	protein_coding	FBJ osteosarcoma oncogene B
ENSMUSG00000062014.10	2.46645	6.0796	6.72629e-09	9.24104e-08	6.69	12.45	0.16	0.18	Gmfb	chr14	protein_coding	glia maturation factor, beta
ENSMUSG00000029713.13	2.46617	6.0191	7.18031e-09	9.8171e-08	13.32	17.99	0.22	0.32	Gnb2	chr5	protein_coding	guanine nucleotide binding protein (G protein), beta 2
ENSMUSG00000027293.11	2.4635	7.72319	2.89646e-12	8.42151e-11	29.92	38.29	0.74	0.46	Ehd4	chr2	protein_coding	EH-domain containing 4
ENSMUSG00000024937.12	2.46168	8.58757	1.91122e-13	7.05922e-12	31.71	40.11	0.61	0.64	Ehbp1l1	chr19	protein_coding	EH domain binding protein 1-like 1
ENSMUSG00000028478.16	2.45817	7.25025	2.26965e-11	5.65889e-10	42.07	59.61	0.79	0.98	Clta	chr4	protein_coding	clathrin, light polypeptide (Lca)
ENSMUSG00000036620.12	2.45721	5.34024	4.7362e-07	4.21862e-06	13.95	6.47	0.23	0.12	Mgat4b	chr11	protein_coding	mannoside acetylglucosaminyltransferase 4, isoenzyme B
ENSMUSG00000045962.14	2.45632	8.92463	1.07094e-13	4.18258e-12	22.35	25.25	0.44	0.39	Wnk1	chr6	protein_coding	WNK lysine deficient protein kinase 1
ENSMUSG00000032437.9	2.45468	6.90749	1.24576e-10	2.62517e-09	17.34	17.27	0.29	0.31	Stt3b	chr9	protein_coding	STT3, subunit of the oligosaccharyltransferase complex, homolog B (S. cerevisiae)
ENSMUSG00000015291.8	2.4538	5.64479	8.67671e-08	9.21612e-07	13.83	8.97	0.25	0.15	Gdi1	chrX	protein_coding	guanosine diphosphate (GDP) dissociation inhibitor 1
ENSMUSG00000030805.12	2.45365	6.01098	8.72465e-09	1.18799e-07	19.42	30.2	0.36	0.51	Stx4a	chr7	protein_coding	syntaxin 4A (placental)
ENSMUSG00000025332.12	2.45214	7.16577	2.86399e-11	6.97511e-10	11.81	14.15	0.16	0.29	Kdm5c	chrX	protein_coding	lysine (K)-specific demethylase 5C
ENSMUSG00000040188.9	2.44993	6.29	2.64685e-09	4.1695e-08	17.87	22.19	0.21	0.48	Scamp2	chr9	protein_coding	secretory carrier membrane protein 2
ENSMUSG00000034957.9	2.44916	5.64867	1.08888e-07	1.14532e-06	10.97	11.68	0.25	0.15	Cebpa	chr7	protein_coding	CCAAT/enhancer binding protein (C/EBP), alpha
ENSMUSG00000020437.10	2.448	6.72886	2.31837e-10	4.70211e-09	19.28	19.43	0.46	0.22	Myo1g	chr11	protein_coding	myosin IG
ENSMUSG00000030047.12	2.44721	7.58998	5.09316e-12	1.43652e-10	36.51	42.2	0.65	0.73	Arhgap25	chr6	protein_coding	Rho GTPase activating protein 25
ENSMUSG00000029465.12	2.446	4.46341	0.000147298	0.000568209	5.11	14.6	0.23	0.13	Arpc3	chr5	protein_coding	actin related protein 2/3 complex, subunit 3
ENSMUSG00000040711.7	2.44482	8.079	1.08711e-12	3.49233e-11	21.77	22.13	0.37	0.4	Sh3pxd2b	chr11	protein_coding	SH3 and PX domains 2B
ENSMUSG00000025314.14	2.44481	9.06425	9.83301e-14	3.85259e-12	36.95	40.84	0.76	0.62	Ptprj	chr2	protein_coding	protein tyrosine phosphatase, receptor type, J
ENSMUSG00000056708.5	2.44418	5.32863	6.12327e-07	5.22247e-06	9.43	5.42	0.13	0.12	Ier5	chr1	protein_coding	immediate early response 5
ENSMUSG00000006281.7	2.44204	8.38424	5.90471e-13	2.03568e-11	24.88	24.26	0.54	0.33	Tep1	chr14	protein_coding	telomerase associated protein 1
ENSMUSG00000030804.8	2.44192	3.06843	0.0165744	0.0349991	2.45	1.01	0	0.05	Gm21974	chr7	protein_coding	predicted gene 21974
ENSMUSG00000030144.2	2.44011	4.96349	6.82725e-06	4.09512e-05	11.19	15.35	0.33	0.15	Clec4d	chr6	protein_coding	C-type lectin domain family 4, member d
ENSMUSG00000043998.10	2.43727	5.40538	2.8412e-07	2.67051e-06	11.05	8.37	0.15	0.19	Mgat2	chr12	protein_coding	mannoside acetylglucosaminyltransferase 2
ENSMUSG00000016528.8	2.4363	6.28369	2.64685e-09	4.1695e-08	16.06	16.76	0.25	0.32	Mapkapk2	chr1	protein_coding	MAP kinase-activated protein kinase 2
ENSMUSG00000031833.9	2.4352	7.1587	4.46603e-11	1.04675e-09	19.05	13.45	0.31	0.27	Mast3	chr8	protein_coding	microtubule associated serine/threonine kinase 3
ENSMUSG00000068220.5	2.43378	5.63246	1.3675e-07	1.37127e-06	41.1	33.32	0.82	0.49	Lgals1	chr15	protein_coding	lectin, galactose binding, soluble 1
ENSMUSG00000096768.5	2.43314	5.8151	4.35066e-08	5.05185e-07	26.59	32.83	0.29	0.74	Erdr1	chrY	protein_coding	erythroid differentiation regulator 1
ENSMUSG00000035011.13	2.42674	7.78623	4.34665e-12	1.22785e-10	23.83	18.07	0.33	0.41	Zbtb7a	chr10	protein_coding	zinc finger and BTB domain containing 7a
ENSMUSG00000022102.11	2.4257	6.81367	2.30961e-10	4.68953e-09	48.29	28.17	0.58	0.76	Dok2	chr14	protein_coding	docking protein 2
ENSMUSG00000020238.12	2.4249	5.61901	9.96819e-08	1.05029e-06	6.71	11.62	0.07	0.25	Ncln	chr10	protein_coding	nicalin homolog (zebrafish)
ENSMUSG00000006998.13	2.42241	6.48107	1.39994e-09	2.33436e-08	15.48	20.54	0.28	0.36	Psmd2	chr16	protein_coding	proteasome (prosome, macropain) 26S subunit, non-ATPase, 2
ENSMUSG00000035385.5	2.42177	4.5773	2.56053e-05	0.000120923	15.93	16.81	0.27	0.3	Ccl2	chr11	protein_coding	chemokine (C-C motif) ligand 2
ENSMUSG00000028041.15	2.42036	7.13153	6.04518e-11	1.36802e-09	23.78	32.62	0.57	0.44	Adam15	chr3	protein_coding	a disintegrin and metallopeptidase domain 15 (metargidin)
ENSMUSG00000053565.9	2.41974	4.27604	0.000237289	0.000863001	11.6	15.03	0.21	0.25	Eif3k	chr7	protein_coding	eukaryotic translation initiation factor 3, subunit K
ENSMUSG00000020198.7	2.41904	7.37729	2.61601e-11	6.40939e-10	16.43	25.57	0.38	0.37	Ap3d1	chr10	protein_coding	adaptor-related protein complex 3, delta 1 subunit
ENSMUSG00000020376.14	2.41846	5.48201	3.05629e-07	2.82411e-06	11.88	22.19	0.29	0.32	Rnf130	chr11	protein_coding	ring finger protein 130
ENSMUSG00000022234.12	2.4164	5.61439	1.71871e-07	1.70761e-06	14.71	15.86	0.23	0.31	Cct5	chr15	protein_coding	chaperonin containing Tcp1, subunit 5 (epsilon)
ENSMUSG00000074622.4	2.41547	7.44458	2.32225e-11	5.78218e-10	25.77	36.17	0.7	0.42	Mafb	chr2	protein_coding	v-maf musculoaponeurotic fibrosarcoma oncogene family, protein B (avian)
ENSMUSG00000038780.12	2.41525	6.07919	1.09861e-08	1.44973e-07	8.08	6.92	0.13	0.13	Smurf1	chr5	protein_coding	SMAD specific E3 ubiquitin protein ligase 1
ENSMUSG00000014769.9	2.41497	4.27814	0.000237289	0.000863001	8.65	11.21	0.27	0.09	Psmb1	chr17	protein_coding	proteasome (prosome, macropain) subunit, beta type 1
ENSMUSG00000031701.5	2.41242	4.94002	9.19733e-06	5.29964e-05	5.26	6.98	0.14	0.09	Dnaja2	chr8	protein_coding	DnaJ (Hsp40) homolog, subfamily A, member 2
ENSMUSG00000053158.9	2.41165	6.13543	1.01615e-08	1.34381e-07	13.71	16.58	0.32	0.23	Fes	chr7	protein_coding	feline sarcoma oncogene
ENSMUSG00000007836.6	2.4108	6.51957	1.35474e-09	2.26001e-08	15.63	25.01	0.41	0.33	Hnrnpa0	chr13	protein_coding	heterogeneous nuclear ribonucleoprotein A0
ENSMUSG00000020901.11	2.40752	7.27572	4.84199e-11	1.13343e-09	24.85	17.98	0.41	0.36	Pik3r5	chr11	protein_coding	phosphoinositide-3-kinase, regulatory subunit 5, p101
ENSMUSG00000031146.6	2.40492	3.05758	0.0282369	0.0548356	1.72	3.54	0.09	0	Plp2	chrX	protein_coding	proteolipid protein 2
ENSMUSG00000037679.8	2.40472	6.6096	7.16083e-10	1.28249e-08	12.56	12.93	0.2	0.25	Inf2	chr12	protein_coding	inverted formin, FH2 and WH2 domain containing
ENSMUSG00000020849.11	2.40414	6.42236	1.69235e-09	2.78904e-08	26.09	23.11	0.39	0.49	Ywhae	chr11	protein_coding	tyrosine 3-monooxygenase/tryptophan 5-monooxygenase activation protein, epsilon polypeptide
ENSMUSG00000035493.9	2.40185	6.67569	6.86981e-10	1.23217e-08	22.32	23.48	0.37	0.46	Tgfbi	chr13	protein_coding	transforming growth factor, beta induced
ENSMUSG00000031304.16	2.40143	3.89456	0.00292613	0.00773761	1.79	6.55	0.1	0.06	Il2rg	chrX	protein_coding	interleukin 2 receptor, gamma chain
ENSMUSG00000052593.13	2.39883	7.13358	9.37501e-11	2.05696e-09	16.8	20.47	0.35	0.32	Adam17	chr12	protein_coding	a disintegrin and metallopeptidase domain 17
ENSMUSG00000015656.14	2.39774	4.81473	1.74252e-05	8.66097e-05	5.41	7.71	0.11	0.12	Hspa8	chr9	protein_coding	heat shock protein 8
ENSMUSG00000000078.6	2.39695	7.29422	3.9807e-11	9.3899e-10	18.66	25.77	0.42	0.39	Klf6	chr13	protein_coding	Kruppel-like factor 6
ENSMUSG00000063193.6	2.39692	6.39742	3.18022e-09	4.83559e-08	16.95	18.03	0.48	0.17	Cd300lb	chr11	protein_coding	CD300 antigen like family member B
ENSMUSG00000040522.5	2.39487	5.72746	7.58095e-08	8.34904e-07	9.87	8.56	0.16	0.17	Tlr8	chrX	protein_coding	toll-like receptor 8
ENSMUSG00000066036.12	2.39365	8.74161	5.08727e-13	1.7638e-11	15.73	16.27	0.31	0.27	Ubr4	chr4	protein_coding	ubiquitin protein ligase E3 component n-recognin 4
ENSMUSG00000034889.7	2.39298	5.46277	6.67196e-07	5.67333e-06	9.51	9.53	0.24	0.11	Cactin	chr10	protein_coding	cactin, spliceosome C complex subunit
ENSMUSG00000029528.15	2.39236	6.49592	1.82968e-09	2.94252e-08	15.05	12.77	0.28	0.22	Pxn	chr5	protein_coding	paxillin
ENSMUSG00000076433.4	2.39145	5.12684	2.16789e-06	1.56835e-05	10.25	10.55	0.28	0.1	BC100451	chr11	protein_coding	cDNA sequence BC100451
ENSMUSG00000017765.14	2.39102	6.51907	1.16637e-09	1.99558e-08	16.64	12.31	0.2	0.32	Slc12a4	chr8	protein_coding	solute carrier family 12, member 4
ENSMUSG00000015340.8	2.39095	6.66387	9.0413e-10	1.56072e-08	11.53	13.95	0.17	0.29	Cybb	chrX	protein_coding	cytochrome b-245, beta polypeptide
ENSMUSG00000019843.12	2.3895	6.91673	2.0284e-10	4.13454e-09	17.91	19.76	0.37	0.32	Fyn	chr10	protein_coding	Fyn proto-oncogene
ENSMUSG00000025261.15	2.38907	8.4391	1.16269e-12	3.72863e-11	13.46	14.95	0.25	0.27	Huwe1	chrX	protein_coding	HECT, UBA and WWE domain containing 1
ENSMUSG00000060992.8	2.38693	5.29515	1.33029e-06	1.02688e-05	12.54	14.74	0.26	0.23	Copz1	chr15	protein_coding	coatomer protein complex, subunit zeta 1
ENSMUSG00000007029.14	2.38561	6.48506	2.47477e-09	3.90847e-08	10.11	15.53	0.16	0.31	Vars	chr17	protein_coding	valyl-tRNA synthetase
ENSMUSG00000002603.13	2.38518	6.66547	9.0413e-10	1.56072e-08	25.19	30.48	0.48	0.54	Tgfb1	chr7	protein_coding	transforming growth factor, beta 1
ENSMUSG00000052459.11	2.3845	8.23698	2.20737e-12	6.59537e-11	42.68	42.15	0.79	0.77	Atp6v1a	chr16	protein_coding	ATPase, H+ transporting, lysosomal V1 subunit A
ENSMUSG00000020358.15	2.38381	7.0985	1.15578e-10	2.46641e-09	30.08	28.99	0.63	0.46	Hnrnpab	chr11	protein_coding	heterogeneous nuclear ribonucleoprotein A/B
ENSMUSG00000016559.12	2.3837	6.4652	3.35221e-09	5.07402e-08	16.25	25.28	0.5	0.27	H3f3b	chr11	protein_coding	H3 histone, family 3B
ENSMUSG00000015937.12	2.38325	6.15466	1.01615e-08	1.34381e-07	13.05	25.9	0.26	0.46	H2afy	chr13	protein_coding	H2A histone family, member Y
ENSMUSG00000066026.12	2.38244	8.43761	1.2206e-12	3.89056e-11	81.89	88.92	1.63	1.51	Dhrs3	chr4	protein_coding	dehydrogenase/reductase (SDR family) member 3
ENSMUSG00000026426.8	2.38113	5.58968	2.72092e-07	2.57325e-06	16.87	16.36	0.32	0.28	Arl8a	chr1	protein_coding	ADP-ribosylation factor-like 8A
ENSMUSG00000027575.17	2.37999	5.37344	6.12327e-07	5.22247e-06	6.23	9.45	0.14	0.14	Arfgap1	chr2	protein_coding	ADP-ribosylation factor GTPase activating protein 1
ENSMUSG00000057672.13	2.37747	7.21676	7.79631e-11	1.74788e-09	22.53	27.63	0.56	0.37	Pkn1	chr8	protein_coding	protein kinase N1
ENSMUSG00000008035.10	2.37735	4.8037	2.38613e-05	0.00011321	4.93	10.14	0.14	0.14	Mid1ip1	chrX	protein_coding	Mid1 interacting protein 1 (gastrulation specific G12-like (zebrafish))
ENSMUSG00000004105.7	2.37697	6.41455	4.12775e-09	6.06224e-08	14.02	16.37	0.35	0.22	Angptl2	chr2	protein_coding	angiopoietin-like 2
ENSMUSG00000013858.12	2.3761	5.43715	5.00952e-07	4.31563e-06	12.99	10.14	0.2	0.22	Tmem259	chr10	protein_coding	transmembrane protein 259
ENSMUSG00000037820.13	2.37492	6.90539	4.14429e-10	7.75493e-09	20.78	19.19	0.43	0.31	Tgm2	chr2	protein_coding	transglutaminase 2, C polypeptide
ENSMUSG00000052384.11	2.37463	7.46901	2.88168e-11	7.01355e-10	28.75	25.48	0.45	0.55	Nrros	chr16	protein_coding	negative regulator of reactive oxygen species
ENSMUSG00000030789.8	2.37426	7.44812	3.37997e-11	8.17219e-10	24.88	26.69	0.61	0.35	Itgax	chr7	protein_coding	integrin alpha X
ENSMUSG00000028849.15	2.37292	7.728	1.38354e-11	3.57822e-10	33.01	41.07	0.82	0.56	Map7d1	chr4	protein_coding	MAP7 domain containing 1
ENSMUSG00000025203.5	2.37046	10.4711	8.00397e-14	3.23246e-12	147.99	160.67	2.38	3.34	Scd2	chr19	protein_coding	stearoyl-Coenzyme A desaturase 2
ENSMUSG00000022831.12	2.36967	7.04009	2.50193e-10	4.97109e-09	33.6	44.07	0.84	0.61	Hcls1	chr16	protein_coding	hematopoietic cell specific Lyn substrate 1
ENSMUSG00000063511.8	2.36953	7.77889	1.18395e-11	3.13933e-10	79.06	77.47	1.51	1.4	Snrnp70	chr7	protein_coding	small nuclear ribonucleoprotein 70 (U1)
ENSMUSG00000004530.10	2.36867	7.43076	4.41573e-11	1.03563e-09	33.68	25.64	0.58	0.52	Coro1c	chr5	protein_coding	coronin, actin binding protein 1C
ENSMUSG00000046841.4	2.36674	6.58337	1.46628e-09	2.43943e-08	15.51	22.9	0.32	0.4	Ckap4	chr10	protein_coding	cytoskeleton-associated protein 4
ENSMUSG00000040945.11	2.36483	7.82858	8.66947e-12	2.31718e-10	30.36	36.73	0.53	0.71	Rcc2	chr4	protein_coding	regulator of chromosome condensation 2
ENSMUSG00000029478.14	2.36295	8.13432	4.14436e-12	1.17251e-10	17.21	20.31	0.32	0.38	Ncor2	chr5	protein_coding	nuclear receptor co-repressor 2
ENSMUSG00000052681.7	2.36185	5.94919	4.5916e-08	5.30981e-07	20.67	15.87	0.57	0.12	Rap1b	chr10	protein_coding	RAS related protein 1b
ENSMUSG00000035478.12	2.36148	4.78424	2.38613e-05	0.00011321	6.39	9.87	0.09	0.21	Mbd3	chr10	protein_coding	methyl-CpG binding domain protein 3
ENSMUSG00000051506.14	2.36016	7.7167	1.49174e-11	3.83647e-10	14.57	10.33	0.22	0.25	Wdfy4	chr14	protein_coding	WD repeat and FYVE domain containing 4
ENSMUSG00000002111.8	2.35888	5.87038	7.73672e-08	8.51549e-07	20.08	14.45	0.27	0.36	Spi1	chr2	protein_coding	spleen focus forming virus (SFFV) proviral integration oncogene
ENSMUSG00000056692.10	2.35862	7.38963	5.1648e-11	1.20592e-09	20.39	26.53	0.48	0.4	D17Wsu92e	chr17	protein_coding	DNA segment, Chr 17, Wayne State University 92, expressed
ENSMUSG00000030681.16	2.35806	6.78762	5.67111e-10	1.02166e-08	20.02	26.26	0.23	0.62	Mvp	chr7	protein_coding	major vault protein
ENSMUSG00000021242.8	2.35708	8.01897	6.37983e-12	1.75236e-10	49.8	45.06	0.88	0.9	Npc2	chr12	protein_coding	Niemann-Pick type C2
ENSMUSG00000061032.8	2.35666	6.34363	7.06053e-09	9.66772e-08	28.28	20.42	0.44	0.46	Rrp1	chr10	protein_coding	ribosomal RNA processing 1 homolog (S. cerevisiae)
ENSMUSG00000009090.15	2.35571	6.99096	2.53594e-10	4.99992e-09	16.01	20.8	0.29	0.39	Ap1b1	chr11	protein_coding	adaptor protein complex AP-1, beta 1 subunit
ENSMUSG00000052040.9	2.35419	7.17169	1.29741e-10	2.72932e-09	11.05	14.64	0.12	0.35	Klf13	chr7	protein_coding	Kruppel-like factor 13
ENSMUSG00000058793.12	2.35346	8.28246	3.313e-12	9.57201e-11	20.06	21.14	0.43	0.35	Cds2	chr2	protein_coding	CDP-diacylglycerol synthase (phosphatidate cytidylyltransferase) 2
ENSMUSG00000090639.1	2.35211	5.98758	5.98148e-08	6.66431e-07	12.17	12.64	0.29	0.18	Gm20425	chr9	protein_coding	predicted gene 20425
ENSMUSG00000001962.8	2.35178	5.16985	2.90687e-06	2.08247e-05	16.57	13.84	0.16	0.39	Fam50a	chrX	protein_coding	family with sequence similarity 50, member A
ENSMUSG00000030654.7	2.35148	5.77027	2.04287e-07	1.95463e-06	14.01	16.01	0.41	0.16	Arl6ip1	chr7	protein_coding	ADP-ribosylation factor-like 6 interacting protein 1
ENSMUSG00000021477.8	2.35014	8.93463	8.07826e-13	2.69161e-11	152.15	142.5	2.26	3.27	Ctsl	chr13	protein_coding	cathepsin L
ENSMUSG00000031627.7	2.34522	5.86176	9.46816e-08	9.9875e-07	15.24	12.66	0.22	0.29	Irf2	chr8	protein_coding	interferon regulatory factor 2
ENSMUSG00000022517.14	2.34438	5.86644	9.46816e-08	9.9875e-07	11.8	9.34	0.22	0.18	Mgrn1	chr16	protein_coding	mahogunin, ring finger 1
ENSMUSG00000027303.15	2.34435	6.50425	3.69618e-09	5.57399e-08	11.65	20.29	0.35	0.26	Ptpra	chr2	protein_coding	protein tyrosine phosphatase, receptor type, A
ENSMUSG00000031229.14	2.34369	7.68226	2.69436e-11	6.58819e-10	7.36	11.77	0.19	0.18	Atrx	chrX	protein_coding	alpha thalassemia/mental retardation syndrome X-linked homolog (human)
ENSMUSG00000023272.3	2.34212	4.66069	4.83012e-05	0.000211424	4.38	15.03	0.16	0.21	Creld2	chr15	protein_coding	cysteine-rich with EGF-like domains 2
ENSMUSG00000040940.16	2.34162	7.50349	5.49258e-11	1.24604e-09	28.97	30.85	0.56	0.57	Arhgef1	chr7	protein_coding	Rho guanine nucleotide exchange factor (GEF) 1
ENSMUSG00000020530.12	2.3414	6.1756	2.07941e-08	2.61177e-07	14.38	12.65	0.36	0.15	Ggnbp2	chr11	protein_coding	gametogenetin binding protein 2
ENSMUSG00000003099.9	2.34111	4.52353	0.000131354	0.000508466	6.73	5.61	0.16	0.07	Ppp5c	chr7	protein_coding	protein phosphatase 5, catalytic subunit
ENSMUSG00000027340.13	2.33872	7.36864	8.19074e-11	1.80575e-09	13.31	17.5	0.28	0.3	Slc23a2	chr2	protein_coding	solute carrier family 23 (nucleobase transporters), member 2
ENSMUSG00000004980.14	2.3359	8.81005	1.29346e-12	4.1121e-11	66.81	63.39	1.18	1.29	Hnrnpa2b1	chr6	protein_coding	heterogeneous nuclear ribonucleoprotein A2/B1
ENSMUSG00000033938.5	2.33584	4.04233	0.000876257	0.00268735	12.79	14.26	0.18	0.31	Ndufb7	chr8	protein_coding	NADH dehydrogenase (ubiquinone) 1 beta subcomplex, 7
ENSMUSG00000023830.11	2.33559	8.1403	6.53693e-12	1.79149e-10	18.16	19.53	0.37	0.35	Igf2r	chr17	protein_coding	insulin-like growth factor 2 receptor
ENSMUSG00000027678.15	2.33323	7.7139	2.99148e-11	7.26156e-10	11.9	21.05	0.26	0.36	Ncoa3	chr2	protein_coding	nuclear receptor coactivator 3
ENSMUSG00000028851.6	2.33283	5.74807	1.26254e-07	1.29109e-06	27.25	21.29	0.63	0.3	Nudc	chr4	protein_coding	nuclear distribution gene C homolog (Aspergillus)
ENSMUSG00000037876.14	2.33186	7.75485	2.28632e-11	5.69658e-10	12.58	16.04	0.31	0.23	Jmjd1c	chr10	protein_coding	jumonji domain containing 1C
ENSMUSG00000022305.10	2.33134	7.04459	3.86448e-10	7.287e-09	17.6	18.91	0.29	0.4	Lrp12	chr15	protein_coding	low density lipoprotein-related protein 12
ENSMUSG00000039873.4	2.33129	3.35285	0.0198313	0.0392091	2.95	5.39	0.16	0	Neurl2	chr2	protein_coding	neuralized E3 ubiquitin protein ligase 2
ENSMUSG00000054520.13	2.33074	6.65727	1.99148e-09	3.17247e-08	20.08	16.24	0.41	0.28	Sh3bp2	chr5	protein_coding	SH3-domain binding protein 2
ENSMUSG00000019432.13	2.33074	6.24353	1.59743e-08	2.02928e-07	10.36	19.25	0.18	0.38	Ddx39b	chr17	protein_coding	DEAD (Asp-Glu-Ala-Asp) box polypeptide 39B
ENSMUSG00000078771.8	2.3303	4.37153	0.000298656	0.00102732	3.47	5.95	0.05	0.13	Evi2a	chr11	protein_coding	ecotropic viral integration site 2a
ENSMUSG00000063229.12	2.32908	7.05462	3.09731e-10	6.0291e-09	38.36	40.66	0.88	0.63	Ldha	chr7	protein_coding	lactate dehydrogenase A
ENSMUSG00000003316.12	2.32853	7.78181	2.53371e-11	6.27809e-10	17.03	20.15	0.41	0.31	Glg1	chr8	protein_coding	golgi apparatus protein 1
ENSMUSG00000026879.12	2.32838	7.37183	7.46693e-11	1.67737e-09	33.08	36.45	0.54	0.78	Gsn	chr2	protein_coding	gelsolin
ENSMUSG00000047045.15	2.3275	7.67533	3.14337e-11	7.62017e-10	15.42	21.68	0.29	0.41	Tmem164	chrX	protein_coding	transmembrane protein 164
ENSMUSG00000090841.1	2.32567	4.21205	0.000502326	0.00160685	16.48	13.36	0.33	0.22	Myl6	chr10	protein_coding	myosin, light polypeptide 6, alkali, smooth muscle and non-muscle
ENSMUSG00000037306.11	2.32318	6.99625	5.49824e-10	1.00299e-08	16.9	15.36	0.35	0.27	Man1c1	chr4	protein_coding	mannosidase, alpha, class 1C, member 1
ENSMUSG00000028656.12	2.32292	6.55845	4.4321e-09	6.40016e-08	18	22.22	0.5	0.28	Cap1	chr4	protein_coding	CAP, adenylate cyclase-associated protein 1 (yeast)
ENSMUSG00000003970.8	2.32111	5.60769	4.48751e-07	4.00099e-06	40.45	26.96	0.76	0.51	Rpl8	chr15	protein_coding	ribosomal protein L8
ENSMUSG00000004897.14	2.31961	6.85665	1.09173e-09	1.87662e-08	34.61	27.09	0.66	0.52	Hdgf	chr3	protein_coding	hepatoma-derived growth factor
ENSMUSG00000037697.16	2.3161	6.64018	2.61998e-09	4.1307e-08	11.5	11.31	0.21	0.23	Ddhd1	chr14	protein_coding	DDHD domain containing 1
ENSMUSG00000055485.6	2.31447	7.23898	1.9344e-10	3.9561e-09	13.3	9.65	0.22	0.22	Soga1	chr2	protein_coding	suppressor of glucose, autophagy associated 1
ENSMUSG00000027852.12	2.31414	6.26564	1.72924e-08	2.18992e-07	11.37	9.17	0.16	0.23	Nras	chr3	protein_coding	neuroblastoma ras oncogene
ENSMUSG00000029333.12	2.31291	5.93788	5.58121e-08	6.22693e-07	14.99	9.6	0.18	0.28	Rasgef1b	chr5	protein_coding	RasGEF domain family, member 1B
ENSMUSG00000004610.3	2.30906	4.84366	2.26153e-05	0.000107604	25.25	13.38	0.19	0.51	Etfb	chr7	protein_coding	electron transferring flavoprotein, beta polypeptide
ENSMUSG00000042396.9	2.309	3.59871	0.00897627	0.0209678	2.77	3.42	0	0.11	Rbm7	chr9	protein_coding	RNA binding motif protein 7
ENSMUSG00000038393.12	2.30829	6.52882	4.0563e-09	6.06224e-08	17.27	21.27	0.27	0.47	Txnip	chr3	protein_coding	thioredoxin interacting protein
ENSMUSG00000021457.12	2.30753	7.84192	2.67445e-11	6.54386e-10	24.3	20.86	0.56	0.32	Syk	chr13	protein_coding	spleen tyrosine kinase
ENSMUSG00000020088.9	2.30721	5.07005	6.74389e-06	4.0471e-05	3.82	10.21	0.17	0.11	Sar1a	chr10	protein_coding	SAR1 gene homolog A (S. cerevisiae)
ENSMUSG00000058569.7	2.30414	5.72023	2.41145e-07	2.29594e-06	22.45	21.18	0.43	0.41	Tmed9	chr13	protein_coding	transmembrane emp24 protein transport domain containing 9
ENSMUSG00000020143.13	2.30258	8.25642	8.41714e-12	2.26965e-10	23.25	24.41	0.46	0.46	Dock2	chr11	protein_coding	dedicator of cyto-kinesis 2
ENSMUSG00000072812.4	2.30238	6.73008	1.60971e-09	2.65642e-08	22.6	22.04	0.51	0.36	Ahnak2	chr12	protein_coding	AHNAK nucleoprotein 2
ENSMUSG00000016498.9	2.30228	5.51311	8.68967e-07	7.10465e-06	18.17	14.54	0.13	0.47	Pdcd1lg2	chr19	protein_coding	programmed cell death 1 ligand 2
ENSMUSG00000001794.10	2.30127	5.8455	1.74143e-07	1.72972e-06	16.57	24.42	0.51	0.3	Capns1	chr7	protein_coding	calpain, small subunit 1
ENSMUSG00000038642.8	2.30042	10.2217	4.43481e-13	1.55965e-11	515.75	518.33	10.03	10.13	Ctss	chr3	protein_coding	cathepsin S
ENSMUSG00000001751.9	2.29914	5.6632	4.63255e-07	4.12729e-06	11.68	11.48	0.3	0.15	Naglu	chr11	protein_coding	alpha-N-acetylglucosaminidase (Sanfilippo disease IIIB)
ENSMUSG00000025178.8	2.29832	6.41002	8.40534e-09	1.14536e-07	15.32	11.6	0.22	0.3	Pi4k2a	chr19	protein_coding	phosphatidylinositol 4-kinase type 2 alpha
ENSMUSG00000049130.5	2.29826	6.55823	4.4321e-09	6.40016e-08	20.16	23.13	0.36	0.47	C5ar1	chr7	protein_coding	complement component 5a receptor 1
ENSMUSG00000025366.7	2.29816	7.86437	3.14317e-11	7.62017e-10	37.56	37.26	0.73	0.73	Esyt1	chr10	protein_coding	extended synaptotagmin-like protein 1
ENSMUSG00000022295.7	2.29707	6.21682	2.24579e-08	2.74381e-07	19.95	21.83	0.37	0.44	Atp6v1c1	chr15	protein_coding	ATPase, H+ transporting, lysosomal V1 subunit C1
ENSMUSG00000025809.13	2.29557	8.71767	3.55281e-12	1.02488e-10	63.72	66.46	1.24	1.3	Itgb1	chr8	protein_coding	integrin beta 1 (fibronectin receptor beta)
ENSMUSG00000025511.12	2.29425	4.48689	0.000103579	0.000405264	8.38	7.52	0.14	0.16	Tspan4	chr7	protein_coding	tetraspanin 4
ENSMUSG00000040385.6	2.29226	4.74669	6.16171e-05	0.000254924	5.78	14.87	0.24	0.18	Ppp1ca	chr19	protein_coding	protein phosphatase 1, catalytic subunit, alpha isoform
ENSMUSG00000030263.11	2.2918	6.44595	6.17792e-09	8.74872e-08	19.76	24.46	0.33	0.53	Lrmp	chr6	protein_coding	lymphoid-restricted membrane protein
ENSMUSG00000059273.7	2.29146	6.82586	1.27466e-09	2.12933e-08	11.53	10.73	0.18	0.25	Zc3h4	chr7	protein_coding	zinc finger CCCH-type containing 4
ENSMUSG00000093701.5	2.29006	4.84407	3.05791e-05	0.000136385	16.91	19.33	0.31	0.39	Gm21970	chr16	protein_coding	predicted gene 21970
ENSMUSG00000031596.13	2.28723	8.17858	1.61527e-11	4.13967e-10	17.83	21.62	0.38	0.39	Slc7a2	chr8	protein_coding	solute carrier family 7 (cationic amino acid transporter, y+ system), member 2
ENSMUSG00000031903.6	2.28642	7.65031	7.42272e-11	1.66846e-09	46.79	41.2	0.97	0.76	Pla2g15	chr8	protein_coding	phospholipase A2, group XV
ENSMUSG00000036529.15	2.28514	7.2084	4.29617e-10	8.03504e-09	10.81	16.9	0.32	0.23	Sbf1	chr15	protein_coding	SET binding factor 1
ENSMUSG00000056515.8	2.28475	6.51162	6.3056e-09	8.74872e-08	13.76	17.1	0.24	0.37	Rab31	chr17	protein_coding	RAB31, member RAS oncogene family
ENSMUSG00000041720.10	2.28267	7.03999	8.22397e-10	1.42874e-08	9.53	13.58	0.24	0.22	Pi4ka	chr16	protein_coding	phosphatidylinositol 4-kinase, catalytic, alpha polypeptide
ENSMUSG00000092541.5	2.28198	4.48497	0.000256925	0.000930638	13.45	13.84	0.37	0.16	Gm20537	chr9	protein_coding	predicted gene 20537
ENSMUSG00000020053.16	2.28081	8.37741	1.1294e-11	3.0012e-10	19.21	20.36	0.44	0.34	Igf1	chr10	protein_coding	insulin-like growth factor 1
ENSMUSG00000022438.6	2.28056	6.33452	1.3461e-08	1.76491e-07	10.27	14.63	0.26	0.23	Parvb	chr15	protein_coding	parvin, beta
ENSMUSG00000029518.13	2.28039	5.21443	4.9306e-06	3.15893e-05	8.48	6.79	0.19	0.1	Rab35	chr5	protein_coding	RAB35, member RAS oncogene family
ENSMUSG00000007041.9	2.27928	5.96849	8.76775e-08	9.30744e-07	24.47	25.64	0.37	0.6	Clic1	chr17	protein_coding	chloride intracellular channel 1
ENSMUSG00000019254.14	2.27882	6.99895	9.44214e-10	1.62915e-08	26.05	24.74	0.41	0.59	Ppp1r12c	chr7	protein_coding	protein phosphatase 1, regulatory (inhibitor) subunit 12C
ENSMUSG00000039615.8	2.27672	4.82422	4.13812e-05	0.000181848	10.13	8.99	0.07	0.29	Stub1	chr17	protein_coding	STIP1 homology and U-Box containing protein 1
ENSMUSG00000089872.8	2.27351	6.95441	8.89645e-10	1.53861e-08	18.2	18.47	0.38	0.34	Rps6kc1	chr1	protein_coding	ribosomal protein S6 kinase polypeptide 1
ENSMUSG00000000278.10	2.27272	6.79728	2.701e-09	4.24299e-08	27.08	35.2	0.71	0.54	Scpep1	chr11	protein_coding	serine carboxypeptidase 1
ENSMUSG00000033685.10	2.27233	6.85599	2.46802e-09	3.8995e-08	14.74	19.36	0.41	0.27	Ucp2	chr7	protein_coding	uncoupling protein 2 (mitochondrial, proton carrier)
ENSMUSG00000020994.4	2.2699	6.61006	6.00885e-09	8.56932e-08	14.07	18.91	0.35	0.31	Pnn	chr12	protein_coding	pinin
ENSMUSG00000032870.8	2.26975	7.58239	1.1869e-10	2.50956e-09	36.35	41.4	0.74	0.81	Smap2	chr4	protein_coding	small ArfGAP 2
ENSMUSG00000031765.7	2.26957	3.99989	0.0013093	0.0038044	14.76	15.19	0.2	0.36	Mt1	chr8	protein_coding	metallothionein 1
ENSMUSG00000059119.8	2.26858	5.27038	2.24109e-06	1.61876e-05	11.35	8.38	0.1	0.28	Nap1l4	chr7	protein_coding	nucleosome assembly protein 1-like 4
ENSMUSG00000056917.10	2.26831	5.62211	4.48751e-07	4.00099e-06	8.24	6.71	0.1	0.19	Sipa1	chr19	protein_coding	signal-induced proliferation associated gene 1
ENSMUSG00000017754.11	2.26825	7.14186	6.71572e-10	1.20512e-08	29.2	41.22	0.68	0.73	Pltp	chr2	protein_coding	phospholipid transfer protein
ENSMUSG00000031862.10	2.26788	5.76192	3.1137e-07	2.82411e-06	7.13	8.9	0.21	0.11	Atp13a1	chr8	protein_coding	ATPase type 13A1
ENSMUSG00000021068.13	2.26726	7.58572	1.1869e-10	2.50956e-09	8.86	12.95	0.22	0.21	Nin	chr12	protein_coding	ninein
ENSMUSG00000105518.1	2.26714	4.00102	0.0013093	0.0038044	17.87	18.39	0.37	0.33	RP23-326D6.5	chr3	protein_coding		--
ENSMUSG00000037331.13	2.26692	7.98336	4.15105e-11	9.76041e-10	22.12	22.91	0.44	0.46	Larp1	chr11	protein_coding	La ribonucleoprotein domain family, member 1
ENSMUSG00000014498.7	2.26692	7.88739	5.17403e-11	1.20731e-09	21.97	20.23	0.37	0.46	Ankrd52	chr10	protein_coding	ankyrin repeat domain 52
ENSMUSG00000002147.16	2.26434	6.63355	6.4757e-09	8.93014e-08	14.25	16.65	0.31	0.31	Stat6	chr10	protein_coding	signal transducer and activator of transcription 6
ENSMUSG00000019558.12	2.26211	6.32663	2.75252e-08	3.33855e-07	10.56	13.1	0.32	0.16	Slc6a8	chrX	protein_coding	solute carrier family 6 (neurotransmitter transporter, creatine), member 8
ENSMUSG00000048578.11	2.26077	7.90219	5.20437e-11	1.21362e-09	22.25	25.02	0.47	0.48	Mlec	chr5	protein_coding	malectin
ENSMUSG00000002372.8	2.26051	5.02192	1.19606e-05	6.55677e-05	5.95	8.44	0.11	0.17	Ranbp3	chr17	protein_coding	RAN binding protein 3
ENSMUSG00000026958.11	2.25962	5.20539	6.42283e-06	3.8677e-05	9.48	15.03	0.29	0.2	Dpp7	chr2	protein_coding	dipeptidylpeptidase 7
ENSMUSG00000022346.12	2.25887	5.67885	4.63255e-07	4.12729e-06	9.58	13.96	0.11	0.35	Myc	chr15	protein_coding	myelocytomatosis oncogene
ENSMUSG00000061589.12	2.25854	7.63763	1.09487e-10	2.38232e-09	16.68	17.77	0.33	0.36	Dot1l	chr10	protein_coding	DOT1-like, histone H3 methyltransferase (S. cerevisiae)
ENSMUSG00000033184.12	2.25781	3.80419	0.00653368	0.0154746	1.82	4.06	0.08	0.04	Tmed7	chr18	protein_coding	transmembrane emp24 protein transport domain containing 7
ENSMUSG00000045983.13	2.25639	8.64724	8.54164e-12	2.28467e-10	37.46	40.53	0.65	0.91	Eif4g1	chr16	protein_coding	eukaryotic translation initiation factor 4, gamma 1
ENSMUSG00000027447.6	2.25455	5.74268	3.84755e-07	3.46402e-06	35.91	36.55	0.77	0.68	Cst3	chr2	protein_coding	cystatin C
ENSMUSG00000032231.12	2.25349	6.03845	6.37447e-08	7.06905e-07	26.85	26.45	0.3	0.74	Anxa2	chr9	protein_coding	annexin A2
ENSMUSG00000020156.14	2.24554	5.09657	1.14571e-05	6.29578e-05	7.17	7.51	0.1	0.18	Mum1	chr10	protein_coding	melanoma associated antigen (mutated) 1
ENSMUSG00000035697.12	2.24536	7.33954	3.57363e-10	6.91235e-09	23.75	20.92	0.36	0.54	Hmha1	chr10	protein_coding	histocompatibility (minor) HA-1
ENSMUSG00000026341.14	2.24472	4.3195	0.000425715	0.00144624	4.14	3.88	0.12	0.04	Actr3	chr1	protein_coding	ARP3 actin-related protein 3
ENSMUSG00000069662.5	2.24394	7.8667	6.30072e-11	1.4241e-09	35.44	32.41	0.58	0.78	Marcks	chr10	protein_coding	myristoylated alanine rich protein kinase C substrate
ENSMUSG00000004789.9	2.24209	5.90079	1.8212e-07	1.8065e-06	9.72	15.07	0.26	0.25	Dlst	chr12	protein_coding	dihydrolipoamide S-succinyltransferase (E2 component of 2-oxo-glutarate complex)
ENSMUSG00000006589.7	2.24187	4.15451	0.00106622	0.00314029	8.05	12.63	0.06	0.34	Aprt	chr8	protein_coding	adenine phosphoribosyl transferase
ENSMUSG00000025260.8	2.24159	3.56124	0.00897627	0.0209678	9.04	2.76	0.11	0.1	Hsd17b10	chrX	protein_coding	hydroxysteroid (17-beta) dehydrogenase 10
ENSMUSG00000025234.9	2.23893	7.21677	5.69594e-10	1.02563e-08	12.15	12.94	0.2	0.3	Arih1	chr9	protein_coding	ariadne ubiquitin-conjugating enzyme E2 binding protein homolog 1 (Drosophila)
ENSMUSG00000027763.11	2.23852	6.7097	5.01425e-09	7.17317e-08	9.96	11.19	0.25	0.18	Mbnl1	chr3	protein_coding	muscleblind-like 1 (Drosophila)
ENSMUSG00000000787.10	2.238	7.31956	3.97855e-10	7.47971e-09	17.62	22.28	0.34	0.47	Ddx3x	chrX	protein_coding	DEAD/H (Asp-Glu-Ala-Asp/His) box polypeptide 3, X-linked
ENSMUSG00000018770.7	2.23352	4.15045	0.00106622	0.00314029	8.26	16.05	0.08	0.4	Atp5g3	chr2	protein_coding	ATP synthase, H+ transporting, mitochondrial F0 complex, subunit C3 (subunit 9)
ENSMUSG00000038866.13	2.23346	6.8398	3.5587e-09	5.37991e-08	7.48	12.52	0.16	0.24	Zcchc2	chr1	protein_coding	zinc finger, CCHC domain containing 2
ENSMUSG00000019907.9	2.23344	6.12531	5.97457e-08	6.65974e-07	11.71	12.25	0.24	0.24	Ppp1r12a	chr10	protein_coding	protein phosphatase 1, regulatory (inhibitor) subunit 12A
ENSMUSG00000041836.9	2.23291	7.19519	8.49187e-10	1.4714e-08	16.2	15.66	0.3	0.34	Ptpre	chr7	protein_coding	protein tyrosine phosphatase, receptor type, E
ENSMUSG00000039361.9	2.22925	6.99257	2.00436e-09	3.1916e-08	16.95	18.83	0.37	0.36	Picalm	chr7	protein_coding	phosphatidylinositol binding clathrin assembly protein
ENSMUSG00000020706.11	2.22551	5.76265	4.86322e-07	4.231e-06	11.09	9.13	0.12	0.28	Ftsj3	chr11	protein_coding	FtsJ homolog 3 (E. coli)
ENSMUSG00000024516.10	2.2246	4.57165	0.000131354	0.000508466	14.81	16.94	0.34	0.3	Sec11c	chr18	protein_coding	SEC11 homolog C (S. cerevisiae)
ENSMUSG00000026600.10	2.22444	8.93954	1.00089e-11	2.6713e-10	37.34	31.16	0.64	0.77	Soat1	chr1	protein_coding	sterol O-acyltransferase 1
ENSMUSG00000063870.10	2.22036	9.03399	8.37027e-12	2.26965e-10	41.67	49.44	0.92	0.95	Chd4	chr6	protein_coding	chromodomain helicase DNA binding protein 4
ENSMUSG00000024014.7	2.22002	6.8354	3.5587e-09	5.37991e-08	25.68	25.13	0.6	0.44	Pim1	chr17	protein_coding	proviral integration site 1
ENSMUSG00000040761.14	2.21956	8.26002	4.02073e-11	9.47824e-10	13.93	15.22	0.29	0.31	Spen	chr4	protein_coding	SPEN homolog, transcriptional regulator (Drosophila)
ENSMUSG00000020741.15	2.21949	7.24317	7.33071e-10	1.30973e-08	17.23	15.88	0.3	0.38	Cluh	chr11	protein_coding	clustered mitochondria (cluA/CLU1) homolog
ENSMUSG00000057738.11	2.21829	7.43316	3.98577e-10	7.47971e-09	13.56	11.59	0.24	0.28	Sptan1	chr2	protein_coding	spectrin alpha, non-erythrocytic 1
ENSMUSG00000039497.7	2.21774	6.62868	8.51973e-09	1.16052e-07	11.56	15.69	0.27	0.29	Dse	chr10	protein_coding	dermatan sulfate epimerase
ENSMUSG00000059208.12	2.21729	7.45968	3.92816e-10	7.39568e-09	22.8	28.39	0.56	0.5	Hnrnpm	chr17	protein_coding	heterogeneous nuclear ribonucleoprotein M
ENSMUSG00000015165.14	2.21657	6.96064	2.33754e-09	3.69652e-08	26.4	28.06	0.61	0.51	Hnrnpl	chr7	protein_coding	heterogeneous nuclear ribonucleoprotein L
ENSMUSG00000051495.7	2.21472	7.51795	3.18867e-10	6.20035e-09	21.18	21.12	0.4	0.47	Irf2bp2	chr8	protein_coding	interferon regulatory factor 2 binding protein 2
ENSMUSG00000094410.5	2.21291	6.94036	3.69616e-09	5.57399e-08	6.38	7.74	0.18	0.11	Gm38394	chr1	protein_coding	predicted gene, 38394
ENSMUSG00000029767.14	2.21286	6.19858	7.85704e-08	8.64275e-07	10.08	14.42	0.25	0.25	Calu	chr6	protein_coding	calumenin
ENSMUSG00000025969.13	2.21172	9.24413	7.47848e-12	2.04647e-10	33.02	35.09	0.67	0.74	Nrp2	chr1	protein_coding	neuropilin 2
ENSMUSG00000020230.12	2.2112	3.95925	0.0019572	0.00536946	4.19	3.19	0.03	0.11	Prmt2	chr10	protein_coding	protein arginine N-methyltransferase 2
ENSMUSG00000038991.14	2.2109	5.76346	5.98207e-07	5.11986e-06	9.45	10.37	0.19	0.22	Txndc5	chr13	protein_coding	thioredoxin domain containing 5
ENSMUSG00000026553.15	2.21022	7.24492	8.90837e-10	1.53994e-08	14.56	23.35	0.38	0.41	Copa	chr1	protein_coding	coatomer protein complex subunit alpha
ENSMUSG00000017561.14	2.20985	4.87854	2.26153e-05	0.000107604	7.9	5.99	0.07	0.2	Crlf3	chr11	protein_coding	cytokine receptor-like factor 3
ENSMUSG00000032458.6	2.20939	6.39966	2.65112e-08	3.21662e-07	14.7	17.48	0.47	0.21	Copb2	chr9	protein_coding	coatomer protein complex, subunit beta 2 (beta prime)
ENSMUSG00000054452.9	2.20925	4.89657	5.08168e-05	0.000215276	11.3	12.11	0.35	0.14	Aes	chr10	protein_coding	amino-terminal enhancer of split
ENSMUSG00000000441.15	2.20885	5.16622	1.09231e-05	6.00679e-05	6.25	5.92	0.18	0.07	Raf1	chr6	protein_coding	v-raf-leukemia viral oncogene 1
ENSMUSG00000031774.7	2.20764	4.68338	0.000116456	0.000453616	6.65	8.75	0.21	0.11	Fam192a	chr8	protein_coding	family with sequence similarity 192, member A
ENSMUSG00000024456.14	2.20703	7.38937	6.29985e-10	1.13271e-08	18.87	15.06	0.34	0.36	Diap1	chr18	protein_coding	diaphanous homolog 1 (Drosophila)
ENSMUSG00000046711.13	2.20682	4.89118	5.08168e-05	0.000215276	7.51	8.93	0.19	0.15	Hmga1	chr17	protein_coding	high mobility group AT-hook 1
ENSMUSG00000029816.8	2.20498	11.8662	1.33762e-12	4.24881e-11	598.61	541.25	12.44	11.36	Gpnmb	chr6	protein_coding	glycoprotein (transmembrane) nmb
ENSMUSG00000030835.6	2.1991	6.70244	9.06358e-09	1.23323e-07	15.21	13.48	0.32	0.28	Nomo1	chr7	protein_coding	nodal modulator 1
ENSMUSG00000021624.7	2.19838	6.47762	1.89972e-08	2.39919e-07	12.59	10.61	0.23	0.25	Cd180	chr13	protein_coding	CD180 antigen
ENSMUSG00000037405.7	2.19716	5.30819	4.81694e-06	3.13712e-05	6.28	11.03	0.13	0.23	Icam1	chr9	protein_coding	intercellular adhesion molecule 1
ENSMUSG00000024949.15	2.19622	6.88742	3.63168e-09	5.48763e-08	17.15	14.74	0.33	0.34	Sf1	chr19	protein_coding	splicing factor 1
ENSMUSG00000028385.12	2.19587	7.56615	3.61565e-10	6.98627e-09	14.58	15.7	0.27	0.36	Snx30	chr4	protein_coding	sorting nexin family member 30
ENSMUSG00000015092.7	2.19517	3.2779	0.0317712	0.0613215	2.76	7.57	0.08	0.14	Edf1	chr2	protein_coding	endothelial differentiation-related factor 1
ENSMUSG00000022892.10	2.19425	8.79615	2.15677e-11	5.38109e-10	80.26	85.21	1.97	1.51	App	chr16	protein_coding	amyloid beta (A4) precursor protein
ENSMUSG00000049323.8	2.19281	7.00539	3.99261e-09	6.01116e-08	8.63	9.9	0.29	0.11	Smcr8	chr11	protein_coding	Smith-Magenis syndrome chromosome region, candidate 8 homolog (human)
ENSMUSG00000018909.13	2.19261	8.14324	9.45764e-11	2.07385e-09	21.01	25.01	0.46	0.5	Arrb1	chr7	protein_coding	arrestin, beta 1
ENSMUSG00000032026.6	2.19098	3.95202	0.0019572	0.00536946	6.49	7.63	0.1	0.18	Rexo2	chr9	protein_coding	REX2, RNA exonuclease 2 homolog (S. cerevisiae)
ENSMUSG00000025810.8	2.18955	7.90552	1.81712e-10	3.72039e-09	24.96	22.44	0.61	0.39	Nrp1	chr8	protein_coding	neuropilin 1
ENSMUSG00000005615.12	2.18894	7.20387	1.77089e-09	2.91717e-08	17.34	16.76	0.36	0.36	Pcyt1a	chr16	protein_coding	phosphate cytidylyltransferase 1, choline, alpha isoform
ENSMUSG00000056429.4	2.18813	7.64009	3.1805e-10	6.18776e-09	24.45	22.08	0.46	0.52	Tgoln1	chr6	protein_coding	trans-golgi network protein
ENSMUSG00000028382.13	2.18761	6.88177	4.08916e-09	6.06224e-08	10.31	8.77	0.2	0.2	Ptbp3	chr4	protein_coding	polypyrimidine tract binding protein 3
ENSMUSG00000040274.9	2.18516	8.86692	2.05438e-11	5.13609e-10	25.85	21.29	0.37	0.62	Cdk6	chr5	protein_coding	cyclin-dependent kinase 6
ENSMUSG00000004317.12	2.18496	7.79127	2.50571e-10	4.97109e-09	16.27	14.58	0.27	0.37	Clcn5	chrX	protein_coding	chloride channel 5
ENSMUSG00000007850.14	2.18144	6.21874	9.69018e-08	1.02188e-06	15.47	18.78	0.44	0.29	Hnrnph1	chr11	protein_coding	heterogeneous nuclear ribonucleoprotein H1
ENSMUSG00000025371.10	2.18039	4.12387	0.00155415	0.00449525	5.12	6.14	0.18	0.06	Chmp6	chr11	protein_coding	charged multivesicular body protein 6
ENSMUSG00000029925.11	2.18021	6.74552	7.45514e-09	1.01815e-07	21.83	18.72	0.14	0.69	Tbxas1	chr6	protein_coding	thromboxane A synthase 1, platelet
ENSMUSG00000092329.1	2.17985	5.99256	2.93826e-07	2.76103e-06	9.33	9.34	0.19	0.2	Gm20388	chr8	protein_coding	predicted gene 20388
ENSMUSG00000026482.11	2.17962	7.32465	1.13741e-09	1.94876e-08	18.36	16.54	0.3	0.44	Rgl1	chr1	protein_coding	ral guanine nucleotide dissociation stimulator,-like 1
ENSMUSG00000031246.12	2.17765	4.64923	0.000116456	0.000453616	6.22	3.56	0.1	0.1	Sh3bgrl	chrX	protein_coding	SH3-binding domain glutamic acid-rich protein like
ENSMUSG00000045917.15	2.17605	6.92361	4.65353e-09	6.68576e-08	20.65	16.68	0.42	0.37	6330416G13Rik	chr4	protein_coding	RIKEN cDNA 6330416G13 gene
ENSMUSG00000038615.15	2.17262	8.17697	1.24285e-10	2.62356e-09	34.8	34.4	0.68	0.79	Nfe2l1	chr11	protein_coding	nuclear factor, erythroid derived 2,-like 1
ENSMUSG00000031438.9	2.17239	5.04353	2.63354e-05	0.000124211	4.8	6.18	0.07	0.16	Rnf128	chrX	protein_coding	ring finger protein 128
ENSMUSG00000073411.9	2.1718	9.40065	1.30994e-11	3.39503e-10	197.17	175.56	3.74	4.2	H2-D1	chr17	protein_coding	histocompatibility 2, D region locus 1
ENSMUSG00000044496.6	2.17178	6.02767	1.68759e-07	1.68347e-06	12.77	14.76	0.22	0.36	2510039O18Rik	chr4	protein_coding	RIKEN cDNA 2510039O18 gene
ENSMUSG00000021250.11	2.16934	5.88079	4.13194e-07	3.69472e-06	16.07	16.21	0.23	0.44	Fos	chr12	protein_coding	FBJ osteosarcoma oncogene
ENSMUSG00000022125.6	2.16933	4.8629	9.10704e-05	0.00035796	5.82	7.42	0.14	0.14	Cln5	chr14	protein_coding	ceroid-lipofuscinosis, neuronal 5
ENSMUSG00000030657.9	2.16879	6.55651	2.9698e-08	3.59378e-07	15.3	18.85	0.34	0.38	Xylt1	chr7	protein_coding	xylosyltransferase 1
ENSMUSG00000048076.12	2.16573	6.36624	4.91888e-08	5.67222e-07	21.46	24.21	0.71	0.28	Arf1	chr11	protein_coding	ADP-ribosylation factor 1
ENSMUSG00000021832.7	2.16561	4.52165	0.000183646	0.000673165	9.56	6.55	0.11	0.22	Psmc6	chr14	protein_coding	proteasome (prosome, macropain) 26S subunit, ATPase, 6
ENSMUSG00000032220.9	2.16398	8.7299	4.17535e-11	9.81128e-10	45.14	54.46	1.07	1.07	Myo1e	chr9	protein_coding	myosin IE
ENSMUSG00000015854.7	2.16338	7.50735	9.024e-10	1.5592e-08	49.91	54.04	0.94	1.27	Cd5l	chr3	protein_coding	CD5 antigen-like
ENSMUSG00000029050.13	2.1633	7.33669	1.45366e-09	2.41954e-08	15.7	18.32	0.33	0.4	Ski	chr4	protein_coding	ski sarcoma viral oncogene homolog (avian)
ENSMUSG00000058655.8	2.16115	7.7111	4.03019e-10	7.55682e-09	30.77	32.46	0.68	0.67	Eif4b	chr15	protein_coding	eukaryotic translation initiation factor 4B
ENSMUSG00000008690.13	2.16027	5.4233	3.58096e-06	2.36358e-05	9.01	5.97	0.22	0.1	Ncaph2	chr15	protein_coding	non-SMC condensin II complex, subunit H2
ENSMUSG00000038014.7	2.15898	7.65963	6.03464e-10	1.08556e-08	23.61	22.49	0.44	0.54	Fam120a	chr13	protein_coding	family with sequence similarity 120, member A
ENSMUSG00000054364.4	2.15642	5.43437	4.54438e-06	2.96539e-05	8.07	13.53	0.35	0.13	Rhob	chr12	protein_coding	ras homolog gene family, member B
ENSMUSG00000040659.3	2.15288	7.73685	4.52997e-10	8.468e-09	46.45	57.4	1.2	1.05	Efhd2	chr4	protein_coding	EF hand domain containing 2
ENSMUSG00000041133.9	2.15263	6.51064	3.76619e-08	4.39261e-07	11.68	10.93	0.25	0.24	Smc1a	chrX	protein_coding	structural maintenance of chromosomes 1A
ENSMUSG00000036478.7	2.14988	6.18895	1.89443e-07	1.87459e-06	6.36	10.23	0.16	0.19	Btg1	chr10	protein_coding	B cell translocation gene 1, anti-proliferative
ENSMUSG00000049354.8	2.14865	7.41649	1.40802e-09	2.34677e-08	17.67	16.88	0.37	0.37	Dcaf7	chr11	protein_coding	DDB1 and CUL4 associated factor 7
ENSMUSG00000032393.12	2.14849	6.57854	2.58211e-08	3.13599e-07	7.82	14.17	0.24	0.24	Dpp8	chr9	protein_coding	dipeptidylpeptidase 8
ENSMUSG00000027435.8	2.14735	7.7145	5.31997e-10	9.91954e-09	18.95	17.6	0.41	0.38	Cd93	chr2	protein_coding	CD93 antigen
ENSMUSG00000026956.13	2.14432	6.62678	2.4788e-08	3.01351e-07	17.55	16.73	0.36	0.38	Uap1l1	chr2	protein_coding	UDP-N-acteylglucosamine pyrophosphorylase 1-like 1
ENSMUSG00000070738.8	2.14341	6.9203	8.76009e-09	1.19238e-07	13.65	11.16	0.27	0.27	Dgkd	chr1	protein_coding	diacylglycerol kinase, delta
ENSMUSG00000054008.8	2.14327	7.04771	5.00088e-09	7.15683e-08	11	14.19	0.32	0.23	Ndst1	chr18	protein_coding	N-deacetylase/N-sulfotransferase (heparan glucosaminyl) 1
ENSMUSG00000042759.10	2.14168	7.12234	4.30602e-09	6.23033e-08	19.2	24.48	0.67	0.29	Apobr	chr7	protein_coding	apolipoprotein B receptor
ENSMUSG00000031808.6	2.14146	6.82806	1.2013e-08	1.58183e-07	24.24	22.98	0.63	0.4	Slc27a1	chr8	protein_coding	solute carrier family 27 (fatty acid transporter), member 1
ENSMUSG00000032463.8	2.14047	3.73012	0.00974955	0.0221018	9.26	3.18	0.2	0.05	Faim	chr9	protein_coding	Fas apoptotic inhibitory molecule
ENSMUSG00000034247.9	2.13919	7.35543	2.13822e-09	3.40034e-08	17.03	14.89	0.35	0.34	Plekhm1	chr11	protein_coding	pleckstrin homology domain containing, family M (with RUN domain) member 1
ENSMUSG00000027878.11	2.1381	7.97862	3.04698e-10	5.94687e-09	14.04	13.8	0.32	0.29	Notch2	chr3	protein_coding	notch 2
ENSMUSG00000032643.10	2.13714	4.74317	0.000189735	0.000693549	4.74	11.78	0.16	0.2	Fhl3	chr4	protein_coding	four and a half LIM domains 3
ENSMUSG00000003458.10	2.13647	6.4957	5.01719e-08	5.78196e-07	16.83	19.08	0.34	0.44	Ncstn	chr1	protein_coding	nicastrin
ENSMUSG00000029313.16	2.13569	7.77707	5.35361e-10	9.97722e-09	13.37	16.49	0.34	0.31	Aff1	chr5	protein_coding	AF4/FMR2 family, member 1
ENSMUSG00000027642.13	2.13381	6.38968	5.98962e-08	6.67045e-07	18.12	16.57	0.31	0.44	Rpn2	chr2	protein_coding	ribophorin II
ENSMUSG00000005610.14	2.13256	7.82944	5.38072e-10	1.00227e-08	25.98	24.95	0.48	0.63	Eif4g2	chr7	protein_coding	eukaryotic translation initiation factor 4, gamma 2
ENSMUSG00000029771.10	2.13219	6.23663	1.39464e-07	1.39772e-06	15.81	17.04	0.19	0.52	Irf5	chr6	protein_coding	interferon regulatory factor 5
ENSMUSG00000029135.10	2.12968	7.59521	1.16256e-09	1.99093e-08	17.68	16.62	0.37	0.38	Fosl2	chr5	protein_coding	fos-like antigen 2
ENSMUSG00000003814.8	2.12949	8.89428	6.1367e-11	1.38788e-09	135.48	116.09	2.54	2.97	Calr	chr8	protein_coding	calreticulin
ENSMUSG00000014859.8	2.12696	4.36891	0.000705502	0.00222462	8	3.43	0.11	0.12	E2f4	chr8	protein_coding	E2F transcription factor 4
ENSMUSG00000100934.1	2.12322	5.01232	2.63354e-05	0.000124211	6.61	3.59	0.15	0.07	Fmn1	chr2	protein_coding	formin 1
ENSMUSG00000019726.10	2.12217	8.38914	1.65092e-10	3.45322e-09	17.89	14.93	0.38	0.35	Lyst	chr13	protein_coding	lysosomal trafficking regulator
ENSMUSG00000032212.9	2.12102	6.09202	3.05312e-07	2.82411e-06	8.47	12.75	0.29	0.19	Sltm	chr9	protein_coding	SAFB-like, transcription modulator
ENSMUSG00000078812.8	2.12096	6.45609	7.48663e-08	8.26002e-07	15.93	26.16	0.42	0.51	Eif5a	chr11	protein_coding	eukaryotic translation initiation factor 5A
ENSMUSG00000007659.16	2.11884	7.26821	2.99117e-09	4.55568e-08	22.3	23.56	0.52	0.49	Bcl2l1	chr2	protein_coding	BCL2-like 1
ENSMUSG00000068328.7	2.11721	5.22991	1.038e-05	5.71244e-05	20.47	8.6	0.18	0.42	Aup1	chr6	protein_coding	ancient ubiquitous protein 1
ENSMUSG00000006304.12	2.11716	6.34862	1.28961e-07	1.29834e-06	26.1	26.28	0.58	0.57	Arpc2	chr1	protein_coding	actin related protein 2/3 complex, subunit 2
ENSMUSG00000023353.11	2.11385	6.70981	2.48879e-08	3.02466e-07	14.47	9.52	0.24	0.29	Agap3	chr5	protein_coding	ArfGAP with GTPase domain, ankyrin repeat and PH domain 3
ENSMUSG00000022489.5	2.11351	6.19884	2.28554e-07	2.17944e-06	18.21	10.87	0.41	0.23	Pde1b	chr15	protein_coding	phosphodiesterase 1B, Ca2+-calmodulin dependent
ENSMUSG00000063785.10	2.11323	4.92512	5.08168e-05	0.000215276	4.77	8.18	0.18	0.12	Utp14a	chrX	protein_coding	UTP14, U3 small nucleolar ribonucleoprotein, homolog A (yeast)
ENSMUSG00000031007.2	2.11305	6.2484	2.32538e-07	2.21571e-06	17.15	20.29	0.57	0.27	Atp6ap2	chrX	protein_coding	ATPase, H+ transporting, lysosomal accessory protein 2
ENSMUSG00000029594.10	2.11305	5.94552	7.47013e-07	6.3286e-06	7.95	9.54	0.21	0.18	Rbm19	chr5	protein_coding	RNA binding motif protein 19
ENSMUSG00000040907.13	2.11176	7.23836	3.77643e-09	5.69269e-08	18.69	24.79	0.41	0.55	Atp1a3	chr7	protein_coding	ATPase, Na+/K+ transporting, alpha 3 polypeptide
ENSMUSG00000025743.12	2.10653	7.70783	1.2229e-09	2.05872e-08	22.64	25.84	0.52	0.56	Sdc3	chr4	protein_coding	syndecan 3
ENSMUSG00000003039.8	2.1052	4.4974	0.000359643	0.00123146	4.17	7.87	0.17	0.1	Fam32a	chr8	protein_coding	family with sequence similarity 32, member A
ENSMUSG00000037072.13	2.10494	5.0131	4.60229e-05	0.000201908	7.9	14.9	0.36	0.16	2021-09-15	chr3	protein_coding	selenoprotein
ENSMUSG00000020709.13	2.10449	5.37606	9.32052e-06	5.36642e-05	12.28	13.78	0.22	0.36	Adap2	chr11	protein_coding	ArfGAP with dual PH domains 2
ENSMUSG00000030707.13	2.10435	5.89114	9.05374e-07	7.35812e-06	13.03	21.8	0.34	0.43	Coro1a	chr7	protein_coding	coronin, actin binding protein 1A
ENSMUSG00000054808.11	2.10388	6.36869	1.10552e-07	1.16215e-06	10.02	14.28	0.2	0.34	Actn4	chr7	protein_coding	actinin alpha 4
ENSMUSG00000022452.12	2.10226	3.22887	0.0317712	0.0613215	8.39	1.64	0.07	0.12	Smdt1	chr15	protein_coding	single-pass membrane protein with aspartate rich tail 1
ENSMUSG00000008475.11	2.10148	6.22382	1.93787e-07	1.91087e-06	22.38	22.49	0.46	0.54	Arpc5	chr1	protein_coding	actin related protein 2/3 complex, subunit 5
ENSMUSG00000028163.15	2.1001	6.87654	1.9654e-08	2.48129e-07	20.29	12.93	0.31	0.43	Nfkb1	chr3	protein_coding	nuclear factor of kappa light polypeptide gene enhancer in B cells 1, p105
ENSMUSG00000020101.12	2.09955	7.41009	2.7295e-09	4.24299e-08	15.13	24.36	0.38	0.5	4632428N05Rik	chr10	protein_coding	RIKEN cDNA 4632428N05 gene
ENSMUSG00000029103.14	2.09884	5.37439	9.32052e-06	5.36642e-05	8.69	7.11	0.18	0.16	Lrpap1	chr5	protein_coding	low density lipoprotein receptor-related protein associated protein 1
ENSMUSG00000021458.14	2.09733	6.52973	8.20073e-08	8.75926e-07	15.82	10.85	0.33	0.27	2010111I01Rik	chr13	protein_coding	RIKEN cDNA 2010111I01 gene
ENSMUSG00000001472.14	2.09583	7.00922	1.06486e-08	1.40671e-07	21.43	18.15	0.55	0.34	Tcf25	chr8	protein_coding	transcription factor 25 (basic helix-loop-helix)
ENSMUSG00000024853.9	2.09485	7.4746	2.79267e-09	4.2675e-08	31.76	31.73	0.71	0.71	Sf3b2	chr19	protein_coding	splicing factor 3b, subunit 2
ENSMUSG00000036371.4	2.09304	7.28507	4.38546e-09	6.34029e-08	14.61	12.37	0.33	0.28	Serbp1	chr6	protein_coding	serpine1 mRNA binding protein 1
ENSMUSG00000038762.13	2.09239	6.68253	4.73559e-08	5.46429e-07	18.6	18.81	0.52	0.32	Abcf1	chr17	protein_coding	ATP-binding cassette, sub-family F (GCN20), member 1
ENSMUSG00000043445.6	2.08915	3.22569	0.0317712	0.0613215	5.82	2	0.11	0.05	Pgp	chr17	protein_coding	phosphoglycolate phosphatase
ENSMUSG00000046062.5	2.08913	6.92142	1.45216e-08	1.87054e-07	13.71	11.36	0.26	0.31	Ppp1r15b	chr1	protein_coding	protein phosphatase 1, regulatory (inhibitor) subunit 15b
ENSMUSG00000029840.6	2.08859	6.29352	2.01597e-07	1.92991e-06	8.81	13.63	0.24	0.27	Mtpn	chr6	protein_coding	myotrophin
ENSMUSG00000024953.14	2.08729	5.16205	2.91467e-05	0.000132502	13.77	13.7	0.49	0.13	Prdx5	chr19	protein_coding	peroxiredoxin 5
ENSMUSG00000039206.13	2.0864	6.83766	2.03584e-08	2.55879e-07	13.28	14.99	0.18	0.45	Daglb	chr5	protein_coding	diacylglycerol lipase, beta
ENSMUSG00000039621.11	2.08553	7.17229	6.14283e-09	8.74872e-08	11.06	12.55	0.2	0.33	Prex1	chr2	protein_coding	phosphatidylinositol-3,4,5-trisphosphate-dependent Rac exchange factor 1
ENSMUSG00000020689.4	2.08362	8.14191	6.35117e-10	1.14138e-08	25.84	30.25	0.65	0.62	Itgb3	chr11	protein_coding	integrin beta 3
ENSMUSG00000025534.15	2.08285	7.28359	4.81229e-09	6.89499e-08	21.95	25.58	0.39	0.67	Gusb	chr5	protein_coding	glucuronidase, beta
ENSMUSG00000029472.11	2.08077	5.42575	8.81956e-06	5.09394e-05	9.75	7.92	0.2	0.19	Anapc5	chr5	protein_coding	anaphase-promoting complex subunit 5
ENSMUSG00000059923.11	2.08053	6.74735	4.45046e-08	5.1547e-07	15.53	26.75	0.42	0.54	Grb2	chr11	protein_coding	growth factor receptor bound protein 2
ENSMUSG00000089739.2	2.07933	4.33248	0.000425715	0.00144624	6.73	2.6	0.05	0.14	Gm20431	chr2	protein_coding	predicted gene 20431
ENSMUSG00000059498.11	2.07768	5.59304	4.09619e-06	2.68724e-05	21.45	19.28	0.2	0.69	Fcgr3	chr1	protein_coding	Fc receptor, IgG, low affinity III
ENSMUSG00000035373.2	2.0776	5.87065	1.3325e-06	1.02837e-05	37.31	45.22	0.96	0.91	Ccl7	chr11	protein_coding	chemokine (C-C motif) ligand 7
ENSMUSG00000049091.5	2.07259	3.88607	0.0043738	0.0110917	1.47	8.05	0.08	0.14	Sephs2	chr7	protein_coding	selenophosphate synthetase 2
ENSMUSG00000045594.9	2.07241	5.28461	1.26203e-05	6.84788e-05	10.4	7.99	0.21	0.2	Glb1	chr9	protein_coding	galactosidase, beta 1
ENSMUSG00000033335.15	2.07216	6.737	4.45046e-08	5.1547e-07	14.61	15.8	0.31	0.38	Dnm2	chr9	protein_coding	dynamin 2
ENSMUSG00000029860.14	2.07086	6.09546	5.22371e-07	4.49383e-06	7.73	12.79	0.28	0.2	Zyx	chr6	protein_coding	zyxin
ENSMUSG00000058301.6	2.06879	6.5028	7.96919e-08	8.75926e-07	13.6	9.18	0.25	0.26	Upf1	chr8	protein_coding	UPF1 regulator of nonsense transcripts homolog (yeast)
ENSMUSG00000028238.6	2.06725	6.65758	6.98599e-08	7.71924e-07	25.11	20.73	0.61	0.44	Atp6v0d2	chr4	protein_coding	ATPase, H+ transporting, lysosomal V0 subunit D2
ENSMUSG00000040725.11	2.06697	6.81139	3.29266e-08	3.97531e-07	18.04	17.9	0.4	0.42	Hnrnpul1	chr7	protein_coding	heterogeneous nuclear ribonucleoprotein U-like 1
ENSMUSG00000003541.6	2.06436	4.68732	0.00025769	0.000932857	12.33	12.08	0.29	0.26	Ier3	chr17	protein_coding	immediate early response 3
ENSMUSG00000042650.3	2.06375	6.77647	3.59176e-08	4.1905e-07	12.17	9.9	0.21	0.29	Alkbh5	chr11	protein_coding	alkB, alkylation repair homolog 5 (E. coli)
ENSMUSG00000051695.6	2.06325	4.79007	0.000219303	0.000799405	7.62	8.59	0.21	0.16	Pcbp1	chr6	protein_coding	poly(rC) binding protein 1
ENSMUSG00000031453.13	2.06161	6.63066	7.75841e-08	8.53681e-07	12.22	13.51	0.36	0.23	Rasa3	chr8	protein_coding	RAS p21 protein activator 3
ENSMUSG00000029407.8	2.05801	5.93079	9.01443e-07	7.34017e-06	10.47	7.53	0.13	0.28	Uso1	chr5	protein_coding	USO1 vesicle docking factor
ENSMUSG00000020346.14	2.05737	6.6419	5.95717e-08	6.64236e-07	17.21	16.89	0.34	0.44	Mgat1	chr11	protein_coding	mannoside acetylglucosaminyltransferase 1
ENSMUSG00000026965.10	2.05689	5.65689	3.9481e-06	2.59193e-05	8.29	10.46	0.27	0.16	Anapc2	chr2	protein_coding	anaphase promoting complex subunit 2
ENSMUSG00000058446.12	2.05482	7.59265	3.6452e-09	5.50389e-08	20.99	16.72	0.42	0.45	Znrf2	chr6	protein_coding	zinc and ring finger 2
ENSMUSG00000022516.9	2.05343	3.86238	0.0043738	0.0110917	6.28	4.85	0	0.23	Nudt16l1	chr16	protein_coding	nudix (nucleoside diphosphate linked moiety X)-type motif 16-like 1
ENSMUSG00000000171.4	2.05334	4.4536	0.000503642	0.00160755	10.06	7.96	0.21	0.19	Sdhd	chr9	protein_coding	succinate dehydrogenase complex, subunit D, integral membrane protein
ENSMUSG00000006299.11	2.05293	6.3249	2.05098e-07	1.96137e-06	25.18	25.16	0.42	0.72	Aamp	chr1	protein_coding	angio-associated migratory protein
ENSMUSG00000068329.10	2.05076	5.19111	1.73735e-05	8.64347e-05	17.33	7.13	0.29	0.25	Htra2	chr6	protein_coding	HtrA serine peptidase 2
ENSMUSG00000025034.8	2.0475	6.20798	3.78411e-07	3.40857e-06	16.35	10.16	0.22	0.38	Trim8	chr19	protein_coding	tripartite motif-containing 8
ENSMUSG00000024981.5	2.04618	5.74926	2.52036e-06	1.8137e-05	8.22	10.85	0.23	0.22	Acsl5	chr19	protein_coding	acyl-CoA synthetase long-chain family member 5
ENSMUSG00000000134.15	2.04615	6.05298	8.82761e-07	7.21102e-06	12.66	8.5	0.18	0.3	Tfe3	chrX	protein_coding	transcription factor E3
ENSMUSG00000053877.10	2.04524	8.8592	3.00924e-10	5.87633e-09	19.46	20.52	0.44	0.49	Srcap	chr7	protein_coding	Snf2-related CREBBP activator protein
ENSMUSG00000037868.13	2.04513	7.13498	1.3662e-08	1.79063e-07	22.2	28.1	0.62	0.55	Egr2	chr10	protein_coding	early growth response 2
ENSMUSG00000022265.6	2.04495	5.93163	1.55777e-06	1.19419e-05	12.53	7.62	0.25	0.21	Ank	chr15	protein_coding	progressive ankylosis
ENSMUSG00000036636.7	2.04433	6.80086	4.19265e-08	4.86991e-07	13.95	16.22	0.39	0.31	Clcn7	chr17	protein_coding	chloride channel 7
ENSMUSG00000026878.14	2.04329	6.37103	3.31214e-07	2.99003e-06	9.63	11.95	0.32	0.19	Rab14	chr2	protein_coding	RAB14, member RAS oncogene family
ENSMUSG00000026872.14	2.0431	9.07698	2.51934e-10	4.97109e-09	23.42	30.4	0.71	0.55	Zeb2	chr2	protein_coding	zinc finger E-box binding homeobox 2
ENSMUSG00000000384.13	2.04291	5.03645	5.45779e-05	0.000226311	8.03	6.61	0.15	0.18	Tbrg4	chr11	protein_coding	transforming growth factor beta regulated gene 4
ENSMUSG00000042524.11	2.04236	6.73698	6.64986e-08	7.35446e-07	18.06	14.18	0.35	0.4	Sun2	chr15	protein_coding	Sad1 and UNC84 domain containing 2
ENSMUSG00000004099.13	2.04224	7.18141	1.20876e-08	1.59108e-07	14.07	12.36	0.28	0.33	Dnmt1	chr9	protein_coding	DNA methyltransferase (cytosine-5) 1
ENSMUSG00000031885.11	2.0395	5.19668	2.91467e-05	0.000132502	5.13	8.44	0.15	0.17	Cbfb	chr8	protein_coding	core binding factor beta
ENSMUSG00000026627.7	2.03946	6.67664	8.14926e-08	8.75926e-07	27.5	24.65	0.9	0.33	Tmem206	chr1	protein_coding	transmembrane protein 206
ENSMUSG00000021537.8	2.03941	3.86047	0.0043738	0.0110917	6.98	6.84	0.11	0.2	Cetn3	chr13	protein_coding	centrin 3
ENSMUSG00000040479.9	2.03916	6.51732	1.24776e-07	1.29109e-06	9.46	12	0.24	0.26	Dgkz	chr2	protein_coding	diacylglycerol kinase zeta
ENSMUSG00000063506.11	2.03843	5.45871	6.98938e-06	4.18827e-05	8.11	9.19	0.17	0.22	Arhgap22	chr14	protein_coding	Rho GTPase activating protein 22
ENSMUSG00000025612.5	2.03743	7.0022	3.03335e-08	3.66947e-07	12.91	12.11	0.32	0.27	Bach1	chr16	protein_coding	BTB and CNC homology 1
ENSMUSG00000019818.13	2.03615	6.04929	8.82761e-07	7.21102e-06	16.37	9.82	0.28	0.32	Cd164	chr10	protein_coding	CD164 antigen
ENSMUSG00000024927.7	2.03576	5.27005	2.07833e-05	0.000100802	5.5	9.81	0.2	0.16	Rela	chr19	protein_coding	v-rel reticuloendotheliosis viral oncogene homolog A (avian)
ENSMUSG00000032076.16	2.03537	7.20229	1.73432e-08	2.19559e-07	16.14	17.5	0.41	0.38	Cadm1	chr9	protein_coding	cell adhesion molecule 1
ENSMUSG00000037731.5	2.03515	6.35109	2.0835e-07	1.9904e-06	18.12	12.43	0.37	0.33	Themis2	chr4	protein_coding	thymocyte selection associated family member 2
ENSMUSG00000071714.5	2.03506	7.8845	2.44312e-09	3.86181e-08	29.81	28.75	0.73	0.65	Csf2rb2	chr15	protein_coding	colony stimulating factor 2 receptor, beta 2, low-affinity (granulocyte-macrophage)
ENSMUSG00000006699.15	2.03459	7.05535	2.61006e-08	3.16889e-07	27.21	24.19	0.54	0.66	Cdc42	chr4	protein_coding	cell division cycle 42
ENSMUSG00000000149.8	2.03341	6.27546	4.47202e-07	3.99008e-06	15.75	10.4	0.27	0.33	Gna12	chr5	protein_coding	guanine nucleotide binding protein, alpha 12
ENSMUSG00000027185.12	2.03288	5.68089	4.67533e-06	3.04651e-05	8.73	6.34	0.18	0.16	Nat10	chr2	protein_coding	N-acetyltransferase 10
ENSMUSG00000024002.14	2.03248	6.88905	4.70605e-08	5.43191e-07	10.29	11.18	0.29	0.22	Brd4	chr17	protein_coding	bromodomain containing 4
ENSMUSG00000042997.11	2.03188	6.41734	2.48001e-07	2.35754e-06	9.08	10.16	0.22	0.23	Nhlrc3	chr3	protein_coding	NHL repeat containing 3
ENSMUSG00000043940.12	2.03163	8.18348	1.16517e-09	1.99447e-08	11.97	10.32	0.25	0.28	Wdfy3	chr5	protein_coding	WD repeat and FYVE domain containing 3
ENSMUSG00000029062.12	2.03156	6.62646	1.17699e-07	1.23481e-06	18.1	16.14	0.42	0.38	Cdk11b	chr4	protein_coding	cyclin-dependent kinase 11B
ENSMUSG00000031930.10	2.03116	5.97212	1.52723e-06	1.17127e-05	9.78	7.03	0.24	0.15	Wwp2	chr8	protein_coding	WW domain containing E3 ubiquitin protein ligase 2
ENSMUSG00000028622.9	2.03034	4.17855	0.00358722	0.00919086	2.66	8.67	0.07	0.2	Mrpl37	chr4	protein_coding	mitochondrial ribosomal protein L37
ENSMUSG00000022564.6	2.02877	5.26191	2.66916e-05	0.000125875	10.59	14.13	0.32	0.26	Grina	chr15	protein_coding	glutamate receptor, ionotropic, N-methyl D-aspartate-associated protein 1 (glutamate binding)
ENSMUSG00000043131.12	2.02876	6.58741	9.89335e-08	1.043e-06	11.97	12.86	0.21	0.37	Mob1a	chr6	protein_coding	MOB kinase activator 1A
ENSMUSG00000031015.7	2.02759	6.44197	2.50338e-07	2.37915e-06	11.61	12.88	0.25	0.33	Swap70	chr7	protein_coding	SWA-70 protein
ENSMUSG00000059182.5	2.02673	6.09196	1.03885e-06	8.41494e-06	20.07	26.7	0.5	0.6	Skap2	chr6	protein_coding	src family associated phosphoprotein 2
ENSMUSG00000009555.14	2.02589	6.35105	2.82626e-07	2.65715e-06	25.03	26.71	0.67	0.54	Cdk9	chr2	protein_coding	cyclin-dependent kinase 9 (CDC2-related kinase)
ENSMUSG00000024965.8	2.0253	6.5287	1.67776e-07	1.67416e-06	18.87	21.66	0.36	0.58	Fermt3	chr19	protein_coding	fermitin family homolog 3 (Drosophila)
ENSMUSG00000025968.14	2.0239	5.74213	4.47855e-06	2.92451e-05	10.96	10.42	0.39	0.12	Ndufs1	chr1	protein_coding	NADH dehydrogenase (ubiquinone) Fe-S protein 1
ENSMUSG00000039100.9	2.02215	6.96445	4.07874e-08	4.74961e-07	10.86	11.95	0.26	0.28	2021-03-06	chr15	protein_coding	membrane-associated ring finger (C3HC4) 6
ENSMUSG00000025935.8	2.02102	6.77552	6.81462e-08	7.53215e-07	21.36	21.17	0.49	0.51	Tram1	chr1	protein_coding	translocating chain-associating membrane protein 1
ENSMUSG00000033128.8	2.02086	5.82365	2.9011e-06	2.08035e-05	8.87	11.94	0.2	0.29	Gga1	chr15	protein_coding	golgi associated, gamma adaptin ear containing, ARF binding protein 1
ENSMUSG00000095115.1	2.01859	7.17724	1.84914e-08	2.33612e-07	13.07	11.05	0.36	0.21	Itpripl2	chr7	protein_coding	inositol 1,4,5-triphosphate receptor interacting protein-like 2
ENSMUSG00000026150.12	2.0181	4.16586	0.00251595	0.00683398	4.64	3.82	0.08	0.11	Mff	chr1	protein_coding	mitochondrial fission factor
ENSMUSG00000059248.11	2.01783	6.62119	1.52981e-07	1.53027e-06	12.18	11.88	0.33	0.24	2021-09-09	chr11	protein_coding	septin 9
ENSMUSG00000018326.7	2.0176	5.9472	1.29511e-06	1.00478e-05	12.9	10.43	0.18	0.36	Ywhab	chr2	protein_coding	tyrosine 3-monooxygenase/tryptophan 5-monooxygenase activation protein, beta polypeptide
ENSMUSG00000028793.13	2.01752	6.98997	4.18754e-08	4.86552e-07	26.36	26.87	0.73	0.54	Rnf19b	chr4	protein_coding	ring finger protein 19B
ENSMUSG00000030059.13	2.01515	5.95878	1.29511e-06	1.00478e-05	8.63	11.44	0.22	0.25	Tmf1	chr6	protein_coding	TATA element modulatory factor 1
ENSMUSG00000020873.11	2.01458	4.53646	0.00041896	0.00142633	12.43	4.49	0.18	0.19	Slc35b1	chr11	protein_coding	solute carrier family 35, member B1
ENSMUSG00000037487.6	2.01432	7.60538	6.2061e-09	8.74872e-08	9.97	12.63	0.25	0.29	Ubr5	chr15	protein_coding	ubiquitin protein ligase E3 component n-recognin 5
ENSMUSG00000054874.10	2.01289	7.13802	2.11188e-08	2.65074e-07	8.78	13.17	0.2	0.32	Pcnxl3	chr19	protein_coding	pecanex-like 3 (Drosophila)
ENSMUSG00000013787.13	2.00996	6.86261	5.77559e-08	6.44184e-07	14.28	17.77	0.33	0.43	Ehmt2	chr17	protein_coding	euchromatic histone lysine N-methyltransferase 2
ENSMUSG00000039316.12	2.00873	5.67121	7.07356e-06	4.23802e-05	6.19	7.35	0.18	0.14	Rftn1	chr17	protein_coding	raftlin lipid raft linker 1
ENSMUSG00000021248.8	2.00841	6.90952	4.83081e-08	5.57241e-07	22.6	16.47	0.5	0.43	Tmed10	chr12	protein_coding	transmembrane emp24-like trafficking protein 10 (yeast)
ENSMUSG00000023143.8	2.00821	5.4946	1.046e-05	5.75387e-05	11.12	11.29	0.22	0.31	Nagpa	chr16	protein_coding	N-acetylglucosamine-1-phosphodiester alpha-N-acetylglucosaminidase
ENSMUSG00000038712.14	2.00739	6.11141	7.37059e-07	6.24572e-06	14.45	13.3	0.29	0.36	Fam63a	chr3	protein_coding	family with sequence similarity 63, member A
ENSMUSG00000029163.9	2.00584	5.81529	3.52758e-06	2.32876e-05	7.24	9.05	0.19	0.2	Emilin1	chr5	protein_coding	elastin microfibril interfacer 1
ENSMUSG00000031264.11	2.0043	5.2989	2.44718e-05	0.000116017	9.24	7.1	0.14	0.24	Btk	chrX	protein_coding	Bruton agammaglobulinemia tyrosine kinase
ENSMUSG00000024740.9	2.00404	6.56478	1.70135e-07	1.69586e-06	11.99	13.82	0.19	0.42	Ddb1	chr19	protein_coding	damage specific DNA binding protein 1
ENSMUSG00000069565.10	2.00351	5.54802	9.83135e-06	5.51903e-05	9.07	15.39	0.16	0.42	Dazap1	chr10	protein_coding	DAZ associated protein 1
ENSMUSG00000005514.12	2.00224	6.49724	3.36166e-07	3.03326e-06	15.7	21.54	0.52	0.38	Por	chr5	protein_coding	P450 (cytochrome) oxidoreductase
ENSMUSG00000028788.12	2.00158	6.64042	1.76458e-07	1.75223e-06	14.83	15.26	0.45	0.27	Ptp4a2	chr4	protein_coding	protein tyrosine phosphatase 4a2
ENSMUSG00000030451.13	1.99984	8.55567	1.12557e-09	1.92937e-08	13.94	13.72	0.35	0.32	Herc2	chr7	protein_coding	hect (homologous to the E6-AP (UBE3A) carboxyl terminus) domain and RCC1 (CHC1)-like domain (RLD) 2
ENSMUSG00000020719.12	1.99954	6.02602	1.78583e-06	1.36277e-05	8.96	11.52	0.19	0.3	Ddx5	chr11	protein_coding	DEAD (Asp-Glu-Ala-Asp) box polypeptide 5
ENSMUSG00000025630.8	1.99892	4.52863	0.000577522	0.00183762	13.14	6.36	0.21	0.23	Hprt	chrX	protein_coding	hypoxanthine guanine phosphoribosyl transferase
ENSMUSG00000062515.3	1.99854	4.91865	0.000106768	0.00041756	20.01	16.78	0.31	0.54	Fabp4	chr3	protein_coding	fatty acid binding protein 4, adipocyte
ENSMUSG00000024085.11	1.9982	6.81055	9.04119e-08	9.56455e-07	8.84	9.38	0.23	0.21	Man2a1	chr17	protein_coding	mannosidase 2, alpha 1
ENSMUSG00000039515.9	1.9968	6.48711	2.52464e-07	2.39873e-06	15.35	18.54	0.42	0.39	Ppp2r4	chr2	protein_coding	protein phosphatase 2A activator, regulatory subunit B
ENSMUSG00000022263.9	1.99672	7.78238	5.9421e-09	8.47741e-08	9.71	12.01	0.27	0.25	Trio	chr15	protein_coding	triple functional domain (PTPRF interacting)
ENSMUSG00000079477.7	1.99417	7.06834	3.30606e-08	3.99018e-07	29.39	29.06	0.67	0.73	Rab7	chr6	protein_coding	RAB7, member RAS oncogene family
ENSMUSG00000018927.3	1.99414	5.15413	3.77822e-05	0.000166311	13.84	13.29	0.23	0.41	Ccl6	chr11	protein_coding	chemokine (C-C motif) ligand 6
ENSMUSG00000022558.13	1.99394	7.55451	9.21852e-09	1.25338e-07	13.63	16.12	0.4	0.32	Mroh1	chr15	protein_coding	maestro heat-like repeat family member 1
ENSMUSG00000004460.14	1.99256	6.1491	1.19221e-06	9.53733e-06	13.24	11.62	0.37	0.23	Dnajb11	chr16	protein_coding	DnaJ (Hsp40) homolog, subfamily B, member 11
ENSMUSG00000040463.14	1.99085	6.7552	1.11123e-07	1.16783e-06	12.12	15.84	0.33	0.35	Mybbp1a	chr11	protein_coding	MYB binding protein (P160) 1a
ENSMUSG00000026615.12	1.99082	6.801	9.04119e-08	9.56455e-07	14.82	11.14	0.32	0.3	Eprs	chr1	protein_coding	glutamyl-prolyl-tRNA synthetase
ENSMUSG00000030682.3	1.98837	4.9998	0.000122857	0.000476582	8.5	9.84	0.18	0.26	Cdipt	chr7	protein_coding	CDP-diacylglycerol--inositol 3-phosphatidyltransferase (phosphatidylinositol synthase)
ENSMUSG00000025289.13	1.98788	4.15579	0.00358722	0.00919086	7.04	10.35	0.28	0.15	Prdx4	chrX	protein_coding	peroxiredoxin 4
ENSMUSG00000025016.10	1.98745	7.5436	1.07737e-08	1.42273e-07	17.84	16.68	0.29	0.53	Tm9sf3	chr19	protein_coding	transmembrane 9 superfamily member 3
ENSMUSG00000060519.9	1.98481	5.54781	9.83135e-06	5.51903e-05	6.67	8.95	0.23	0.15	Tor3a	chr1	protein_coding	torsin family 3, member A
ENSMUSG00000038520.12	1.98481	5.70074	6.70271e-06	4.02437e-05	15.28	9.9	0.37	0.23	Tbc1d17	chr7	protein_coding	TBC1 domain family, member 17
ENSMUSG00000038683.13	1.98467	4.6354	0.00064659	0.00204711	4.63	9.92	0.13	0.23	Pak1ip1	chr13	protein_coding	PAK1 interacting protein 1
ENSMUSG00000028931.9	1.98445	5.98544	3.0401e-06	2.15088e-05	8.44	8.77	0.27	0.15	Kcnab2	chr4	protein_coding	potassium voltage-gated channel, shaker-related subfamily, beta member 2
ENSMUSG00000029104.13	1.98408	8.12098	3.06921e-09	4.67066e-08	11.08	12.77	0.29	0.29	Htt	chr5	protein_coding	huntingtin
ENSMUSG00000051439.6	1.98406	4.83518	0.000329681	0.0011314	8.24	10.87	0.31	0.16	Cd14	chr18	protein_coding	CD14 antigen
ENSMUSG00000028708.14	1.98272	5.22888	6.47144e-05	0.000267377	9.24	6.87	0.28	0.11	Mknk1	chr4	protein_coding	MAP kinase-interacting serine/threonine kinase 1
ENSMUSG00000033777.3	1.98254	5.53624	1.22506e-05	6.68777e-05	5.89	6.73	0.14	0.17	Tlr13	chrX	protein_coding	toll-like receptor 13
ENSMUSG00000026305.13	1.98211	6.56252	2.5772e-07	2.44047e-06	10.29	8.24	0.26	0.19	Lrrfip1	chr1	protein_coding	leucine rich repeat (in FLII) interacting protein 1
ENSMUSG00000034116.15	1.98026	6.73692	1.42071e-07	1.42308e-06	19.5	21.22	0.37	0.61	Vav1	chr17	protein_coding	vav 1 oncogene
ENSMUSG00000030890.13	1.98014	4.81716	0.000163548	0.000603167	8.49	7.65	0.12	0.26	Ilk	chr7	protein_coding	integrin linked kinase
ENSMUSG00000017132.15	1.97993	5.15389	7.2941e-05	0.000299984	5.78	6.06	0.17	0.12	Cyth1	chr11	protein_coding	cytohesin 1
ENSMUSG00000001525.10	1.9799	7.4056	1.83342e-08	2.31706e-07	34.6	37.92	0.66	1.09	Tubb5	chr17	protein_coding	tubulin, beta 5 class I
ENSMUSG00000015355.11	1.97948	4.27097	0.0027153	0.00735861	8.38	8.05	0	0.37	Cd48	chr1	protein_coding	CD48 antigen
ENSMUSG00000054428.10	1.97824	4.81813	0.000329681	0.0011314	34.63	15.11	0.69	0.46	Atpif1	chr4	protein_coding	ATPase inhibitory factor 1
ENSMUSG00000035828.10	1.97773	4.51592	0.000577522	0.00183762	5.77	4.24	0.09	0.14	Pim3	chr15	protein_coding	proviral integration site 3
ENSMUSG00000030591.14	1.97713	5.14202	4.89999e-05	0.000214381	14.23	11.09	0.25	0.35	Psmd8	chr7	protein_coding	proteasome (prosome, macropain) 26S subunit, non-ATPase, 8
ENSMUSG00000030798.11	1.97534	5.5338	1.22506e-05	6.68777e-05	11.87	14.51	0.31	0.33	Cd37	chr7	protein_coding	CD37 antigen
ENSMUSG00000055065.6	1.97481	7.54308	1.63485e-08	2.07323e-07	19.25	24.98	0.63	0.45	Ddx17	chr15	protein_coding	DEAD (Asp-Glu-Ala-Asp) box polypeptide 17
ENSMUSG00000004100.9	1.97135	4.53261	0.00162228	0.00455336	5.37	8.59	0.33	0.03	Ppan	chr9	protein_coding	peter pan homolog (Drosophila)
ENSMUSG00000033953.10	1.97081	5.73944	5.47785e-06	3.44072e-05	11.15	9.8	0.27	0.24	Ppp3r1	chr11	protein_coding	protein phosphatase 3, regulatory subunit B, alpha isoform (calcineurin B, type I)
ENSMUSG00000003068.13	1.96993	5.63898	1.0719e-05	5.89546e-05	9.33	11.26	0.25	0.26	Stk11	chr10	protein_coding	serine/threonine kinase 11
ENSMUSG00000015755.14	1.96959	5.97689	2.1931e-06	1.58596e-05	6.37	9.52	0.24	0.16	Tab2	chr10	protein_coding	TGF-beta activated kinase 1/MAP3K7 binding protein 2
ENSMUSG00000032399.7	1.96942	5.68776	5.74957e-06	3.54923e-05	19.62	20.67	0.46	0.51	Rpl4	chr9	protein_coding	ribosomal protein L4
ENSMUSG00000002844.8	1.96826	4.73405	0.000394637	0.00134614	7.55	9.93	0.35	0.09	Adprh	chr16	protein_coding	ADP-ribosylarginine hydrolase
ENSMUSG00000058099.13	1.96818	6.70811	1.40223e-07	1.40494e-06	20.1	16.76	0.44	0.45	Nfam1	chr15	protein_coding	Nfat activating molecule with ITAM motif 1
ENSMUSG00000032412.8	1.96761	6.1215	1.21307e-06	9.53733e-06	16.99	21.93	0.39	0.56	Atp1b3	chr9	protein_coding	ATPase, Na+/K+ transporting, beta 3 polypeptide
ENSMUSG00000060261.13	1.96417	6.32542	7.04129e-07	5.98184e-06	10.48	9.79	0.2	0.29	Gtf2i	chr5	protein_coding	general transcription factor II I
ENSMUSG00000056076.11	1.96289	7.55879	1.55232e-08	1.97334e-07	37.21	35.27	0.75	1.03	Eif3b	chr5	protein_coding	eukaryotic translation initiation factor 3, subunit B
ENSMUSG00000020300.12	1.96126	7.29633	3.97774e-08	4.63494e-07	13.61	14.27	0.42	0.27	Cpeb4	chr11	protein_coding	cytoplasmic polyadenylation element binding protein 4
ENSMUSG00000037373.10	1.96093	6.26745	9.68123e-07	7.85592e-06	12.74	9.61	0.34	0.21	Ctbp1	chr5	protein_coding	C-terminal binding protein 1
ENSMUSG00000031818.10	1.95727	5.77671	6.35647e-06	3.82836e-05	36.47	42.88	0.86	1.08	Cox4i1	chr8	protein_coding	cytochrome c oxidase subunit IV isoform 1
ENSMUSG00000031295.11	1.95726	5.5303	1.52714e-05	7.99943e-05	4.14	5.82	0.16	0.09	Phka2	chrX	protein_coding	phosphorylase kinase alpha 2
ENSMUSG00000061232.13	1.95637	7.91786	7.11469e-09	9.73825e-08	80.14	86.21	1.84	2.26	H2-K1	chr17	protein_coding	histocompatibility 2, K1, K region
ENSMUSG00000035203.13	1.95634	6.07429	2.01435e-06	1.46738e-05	17.87	11.99	0.39	0.34	Epn1	chr7	protein_coding	epsin 1
ENSMUSG00000040848.9	1.9548	6.96261	1.12529e-07	1.18226e-06	11.52	13.83	0.35	0.28	Sft2d2	chr1	protein_coding	SFT2 domain containing 2
ENSMUSG00000031378.12	1.95296	5.04494	0.000139181	0.000538141	4.28	4.24	0.04	0.16	Abcd1	chrX	protein_coding	ATP-binding cassette, sub-family D (ALD), member 1
ENSMUSG00000024991.7	1.95192	9.53557	7.63397e-10	1.36258e-08	80.46	80.8	1.99	2.01	Eif3a	chr19	protein_coding	eukaryotic translation initiation factor 3, subunit A
ENSMUSG00000030824.13	1.95078	6.42436	6.84374e-07	5.81536e-06	20.03	19.63	0.59	0.4	Nucb1	chr7	protein_coding	nucleobindin 1
ENSMUSG00000028452.7	1.95022	6.15271	1.65945e-06	1.27055e-05	8.11	15.46	0.26	0.32	Vcp	chr4	protein_coding	valosin containing protein
ENSMUSG00000021143.9	1.95	6.8213	1.6701e-07	1.66697e-06	11.82	11.47	0.31	0.27	Pacs2	chr12	protein_coding	phosphofurin acidic cluster sorting protein 2
ENSMUSG00000062234.12	1.94987	6.55563	2.94836e-07	2.76982e-06	13.87	10.13	0.26	0.33	Gak	chr5	protein_coding	cyclin G associated kinase
ENSMUSG00000029617.10	1.94501	3.80939	0.00653368	0.0154746	3.38	3.86	0.09	0.08	Ccz1	chr5	protein_coding	CCZ1 vacuolar protein trafficking and biogenesis associated
ENSMUSG00000020009.10	1.94369	6.17213	1.90503e-06	1.42707e-05	16.98	21.03	0.31	0.62	Ifngr1	chr10	protein_coding	interferon gamma receptor 1
ENSMUSG00000001020.8	1.94327	3.40873	0.0497253	0.089489	4	12.35	0.22	0.2	S100a4	chr3	protein_coding	S100 calcium binding protein A4
ENSMUSG00000001440.5	1.94263	7.78587	1.26336e-08	1.65999e-07	20.62	21.57	0.53	0.52	Kpnb1	chr11	protein_coding	karyopherin (importin) beta 1
ENSMUSG00000016252.7	1.94258	3.81056	0.00653368	0.0154746	14.2	16.23	0.52	0.23	Atp5e	chr2	protein_coding	ATP synthase, H+ transporting, mitochondrial F1 complex, epsilon subunit
ENSMUSG00000041645.11	1.94183	5.56557	1.75837e-05	8.73857e-05	7.57	8.88	0.21	0.2	Ddx24	chr12	protein_coding	DEAD (Asp-Glu-Ala-Asp) box polypeptide 24
ENSMUSG00000028249.13	1.94139	6.8918	1.70992e-07	1.69979e-06	17.09	17.15	0.55	0.31	Sdcbp	chr4	protein_coding	syndecan binding protein
ENSMUSG00000036820.9	1.94013	5.12826	8.25231e-05	0.000336978	7.99	16.45	0.29	0.33	Amdhd2	chr17	protein_coding	amidohydrolase domain containing 2
ENSMUSG00000024294.11	1.93936	7.76762	1.41214e-08	1.84623e-07	12.95	11.09	0.29	0.31	Mib1	chr18	protein_coding	mindbomb homolog 1 (Drosophila)
ENSMUSG00000035202.7	1.93905	14.3323	2.5831e-10	5.09016e-09	3404.47	2529.14	77.7	71.52	Lars2	chr9	protein_coding	leucyl-tRNA synthetase, mitochondrial
ENSMUSG00000025290.14	1.93818	3.804	0.00974955	0.0221018	5.93	8.95	0.13	0.23	Rps24	chr14	protein_coding	ribosomal protein S24
ENSMUSG00000034525.6	1.93648	6.64192	3.84339e-07	3.46112e-06	5.06	9.35	0.19	0.18	Ice1	chr13	protein_coding	interactor of little elongation complex ELL subunit 1
ENSMUSG00000027893.12	1.93631	6.24897	1.54325e-06	1.18331e-05	11.09	10.97	0.31	0.24	Ahcyl1	chr3	protein_coding	S-adenosylhomocysteine hydrolase-like 1
ENSMUSG00000024163.15	1.9352	6.41298	1.05312e-06	8.52871e-06	5.5	11.2	0.21	0.22	Mapk8ip3	chr17	protein_coding	mitogen-activated protein kinase 8 interacting protein 3
ENSMUSG00000046722.12	1.93462	6.3704	9.25765e-07	7.51718e-06	18.2	12.94	0.38	0.39	Cdc42se1	chr3	protein_coding	CDC42 small effector 1
ENSMUSG00000019877.8	1.93368	6.86226	2.12779e-07	2.03218e-06	19.03	26.1	0.67	0.47	Serinc1	chr10	protein_coding	serine incorporator 1
ENSMUSG00000055302.5	1.9333	7.05777	8.66709e-08	9.20856e-07	50.78	40.64	1.07	1.21	Mrfap1	chr5	protein_coding	Morf4 family associated protein 1
ENSMUSG00000019428.14	1.93322	6.01784	3.48923e-06	2.30516e-05	19.27	18.58	0.43	0.51	Fkbp8	chr8	protein_coding	FK506 binding protein 8
ENSMUSG00000047810.8	1.93296	6.1395	1.95869e-06	1.43194e-05	6.63	9.1	0.2	0.2	Ccdc88b	chr19	protein_coding	coiled-coil domain containing 88B
ENSMUSG00000070003.6	1.93286	5.03555	0.000139181	0.000538141	17.57	7.42	0.34	0.26	Ssbp4	chr8	protein_coding	single stranded DNA binding protein 4
ENSMUSG00000027189.14	1.93166	6.53477	5.06153e-07	4.35942e-06	8.88	9.62	0.31	0.16	Trim44	chr2	protein_coding	tripartite motif-containing 44
ENSMUSG00000037993.7	1.93153	6.86725	1.6973e-07	1.69228e-06	17.09	14.33	0.35	0.43	Dhx38	chr8	protein_coding	DEAH (Asp-Glu-Ala-His) box polypeptide 38
ENSMUSG00000055447.16	1.93103	7.53165	2.88008e-08	3.48635e-07	18.69	20.72	0.53	0.46	Cd47	chr16	protein_coding	CD47 antigen (Rh-related antigen, integrin-associated signal transducer)
ENSMUSG00000035278.8	1.93014	4.48583	0.00109764	0.00322818	5.54	11.94	0.04	0.39	Plekhj1	chr10	protein_coding	pleckstrin homology domain containing, family J member 1
ENSMUSG00000070327.11	1.93013	8.40572	4.85509e-09	6.9536e-08	11.15	11.41	0.31	0.26	Rnf213	chr11	protein_coding	ring finger protein 213
ENSMUSG00000031751.11	1.9291	6.27071	9.68123e-07	7.85592e-06	13.19	10.34	0.3	0.29	Amfr	chr8	protein_coding	autocrine motility factor receptor
ENSMUSG00000021910.13	1.92901	7.74055	1.8133e-08	2.29242e-07	14.02	12.47	0.27	0.39	Nisch	chr14	protein_coding	nischarin
ENSMUSG00000019943.9	1.92886	8.5864	3.67298e-09	5.54356e-08	29.48	31.05	0.72	0.81	Atp2b1	chr10	protein_coding	ATPase, Ca++ transporting, plasma membrane 1
ENSMUSG00000021037.6	1.92766	5.30635	5.76335e-05	0.000238685	17.01	15.22	0.2	0.58	Ahsa1	chr12	protein_coding	AHA1, activator of heat shock protein ATPase 1
ENSMUSG00000091811.1	1.92754	4.37773	0.0013847	0.00401715	5.93	6.51	0.2	0.12	Inafm1	chr7	protein_coding	InaF motif containing 1
ENSMUSG00000026074.12	1.9275	6.59708	3.85067e-07	3.46598e-06	9.51	8.44	0.21	0.24	Map4k4	chr1	protein_coding	mitogen-activated protein kinase kinase kinase kinase 4
ENSMUSG00000041168.9	1.92682	5.30185	5.76335e-05	0.000238685	9.08	5.77	0.09	0.26	Lonp1	chr17	protein_coding	lon peptidase 1, mitochondrial
ENSMUSG00000031154.13	1.92583	5.5993	1.62672e-05	8.5065e-05	7.22	5.43	0.14	0.17	Otud5	chrX	protein_coding	OTU domain containing 5
ENSMUSG00000020594.12	1.92281	6.38728	7.99754e-07	6.55968e-06	7.03	7.34	0.13	0.23	Pum2	chr12	protein_coding	pumilio RNA-binding family member 2
ENSMUSG00000022255.13	1.92233	6.30112	1.11066e-06	8.98284e-06	12.72	11.32	0.31	0.29	Mtdh	chr15	protein_coding	metadherin
ENSMUSG00000055436.16	1.92228	5.59554	2.00501e-05	9.90138e-05	9.27	7.42	0.17	0.24	Srsf11	chr3	protein_coding	serine/arginine-rich splicing factor 11
ENSMUSG00000027465.11	1.92154	5.70801	1.40071e-05	7.35815e-05	8.83	8.27	0.26	0.17	Tbc1d20	chr2	protein_coding	TBC1 domain family, member 20
ENSMUSG00000035047.7	1.92148	5.69915	1.00466e-05	5.53058e-05	8.91	12.22	0.18	0.35	Kri1	chr9	protein_coding	KRI1 homolog (S. cerevisiae)
ENSMUSG00000020671.8	1.92139	6.66988	3.37947e-07	3.04857e-06	14.47	17.91	0.33	0.49	Rab10	chr12	protein_coding	RAB10, member RAS oncogene family
ENSMUSG00000027007.14	1.92102	7.13231	1.00705e-07	1.06047e-06	16.58	14.02	0.43	0.35	Ssfa2	chr2	protein_coding	sperm specific antigen 2
ENSMUSG00000032560.11	1.92092	7.37246	5.1786e-08	5.9456e-07	11.17	12	0.31	0.28	Dnajc13	chr9	protein_coding	DnaJ (Hsp40) homolog, subfamily C, member 13
ENSMUSG00000023048.11	1.91968	5.71356	1.40071e-05	7.35815e-05	21.2	18.76	0.75	0.27	Prr13	chr15	protein_coding	proline rich 13
ENSMUSG00000031443.7	1.91771	6.51919	6.64055e-07	5.64792e-06	23.58	31.25	0.8	0.6	F7	chr8	protein_coding	coagulation factor VII
ENSMUSG00000020120.13	1.91493	8.80888	3.63293e-09	5.48763e-08	50.97	65.8	1.69	1.29	Plek	chr11	protein_coding	pleckstrin
ENSMUSG00000031513.8	1.91447	5.49745	4.16245e-05	0.000182852	8.65	8.55	0.31	0.14	Leprotl1	chr8	protein_coding	leptin receptor overlapping transcript-like 1
ENSMUSG00000064373.9	1.91381	7.0688	1.31557e-07	1.32389e-06	28.35	41.44	0.85	0.93	Sepp1	chr15	protein_coding	selenoprotein P, plasma, 1
ENSMUSG00000029720.9	1.91274	5.18025	7.2941e-05	0.000299984	3.57	5.05	0.12	0.1	Gm20605	chr5	protein_coding	predicted gene 20605
ENSMUSG00000071076.5	1.91141	6.33371	1.2671e-06	9.83672e-06	14.54	16.62	0.48	0.32	Jund	chr8	protein_coding	jun D proto-oncogene
ENSMUSG00000026473.13	1.91105	5.92798	7.42489e-06	4.44562e-05	12.49	11.75	0.37	0.24	Glul	chr1	protein_coding	glutamate-ammonia ligase (glutamine synthetase)
ENSMUSG00000018765.5	1.91076	5.88943	7.86493e-06	4.66183e-05	9.79	12.27	0.35	0.21	Fxr2	chr11	protein_coding	fragile X mental retardation, autosomal homolog 2
ENSMUSG00000061100.3	1.91026	4.77276	0.000394637	0.00134614	18.33	28.57	0.28	0.9	Retnla	chr16	protein_coding	resistin like alpha
ENSMUSG00000037243.15	1.9097	4.35898	0.0013847	0.00401715	7.11	3.83	0.14	0.12	Zfp692	chr11	protein_coding	zinc finger protein 692
ENSMUSG00000024679.8	1.90849	4.68651	0.000710494	0.00223652	9.08	8.45	0.29	0.16	Ms4a6d	chr19	protein_coding	membrane-spanning 4-domains, subfamily A, member 6D
ENSMUSG00000025139.11	1.90826	6.31433	1.2671e-06	9.83672e-06	13.38	7.89	0.25	0.29	Tollip	chr7	protein_coding	toll interacting protein
ENSMUSG00000017843.11	1.90673	6.00257	4.9462e-06	3.15893e-05	8.26	8.57	0.22	0.21	Ppp2r5c	chr12	protein_coding	protein phosphatase 2, regulatory subunit B', gamma
ENSMUSG00000023026.13	1.90599	7.75363	2.64653e-08	3.2121e-07	12.64	14.03	0.32	0.37	Dip2b	chr15	protein_coding	DIP2 disco-interacting protein 2 homolog B (Drosophila)
ENSMUSG00000024308.12	1.90396	7.49349	4.5243e-08	5.23858e-07	37.87	32.12	0.66	1.11	Tapbp	chr17	protein_coding	TAP binding protein
ENSMUSG00000015305.5	1.90242	7.53179	3.99676e-08	4.65562e-07	14.01	14.84	0.35	0.39	Sash1	chr10	protein_coding	SAM and SH3 domain containing 1
ENSMUSG00000035545.11	1.90183	7.1478	1.23384e-07	1.29109e-06	13.91	14.87	0.33	0.41	Leng8	chr7	protein_coding	leukocyte receptor cluster (LRC) member 8
ENSMUSG00000024095.13	1.90038	7.05989	1.45563e-07	1.45726e-06	23.33	24.56	0.65	0.58	Hnrnpll	chr17	protein_coding	heterogeneous nuclear ribonucleoprotein L-like
ENSMUSG00000025171.1	1.89926	3.94354	0.00699561	0.0165218	3.91	5.37	0.04	0.19	Ubtd1	chr19	protein_coding	ubiquitin domain containing 1
ENSMUSG00000040225.13	1.89922	8.30476	9.19561e-09	1.25073e-07	14.57	16.02	0.39	0.39	Prrc2c	chr1	protein_coding	proline-rich coiled-coil 2C
ENSMUSG00000001924.13	1.89816	6.10934	2.73112e-06	1.9623e-05	11.19	7.04	0.27	0.19	Uba1	chrX	protein_coding	ubiquitin-like modifier activating enzyme 1
ENSMUSG00000012848.12	1.89587	4.67803	0.00095325	0.00282519	15.04	18.05	0.48	0.37	Rps5	chr7	protein_coding	ribosomal protein S5
ENSMUSG00000004952.11	1.89345	5.96213	5.19015e-06	3.27007e-05	10.6	12.9	0.4	0.22	Rasa4	chr5	protein_coding	RAS p21 protein activator 4
ENSMUSG00000031996.14	1.89339	8.92774	4.04009e-09	6.06224e-08	73.9	73.26	1.87	1.93	Aplp2	chr9	protein_coding	amyloid beta (A4) precursor-like protein 2
ENSMUSG00000036894.3	1.89047	7.03322	1.60068e-07	1.59942e-06	11.88	9.76	0.32	0.24	Rap2b	chr3	protein_coding	RAP2B, member of RAS oncogene family
ENSMUSG00000038179.11	1.88956	6.61986	6.37203e-07	5.42708e-06	15.02	9.26	0.31	0.31	Slamf7	chr1	protein_coding	SLAM family member 7
ENSMUSG00000021279.4	1.88819	6.96729	2.67853e-07	2.53381e-06	8.9	11.8	0.25	0.29	Cdc42bpb	chr12	protein_coding	CDC42 binding protein kinase beta
ENSMUSG00000036057.9	1.88768	6.79464	2.99099e-07	2.80843e-06	12.67	10.61	0.32	0.28	Ptpn23	chr9	protein_coding	protein tyrosine phosphatase, non-receptor type 23
ENSMUSG00000017781.15	1.88552	7.10235	1.33772e-07	1.34251e-06	21.34	19.34	0.54	0.52	Pitpna	chr11	protein_coding	phosphatidylinositol transfer protein, alpha
ENSMUSG00000002489.13	1.88408	7.28017	1.19018e-07	1.24652e-06	10.82	11.35	0.31	0.27	Tiam1	chr16	protein_coding	T cell lymphoma invasion and metastasis 1
ENSMUSG00000030064.14	1.88406	6.53688	7.51382e-07	6.358e-06	9.28	8.6	0.21	0.25	Frmd4b	chr6	protein_coding	FERM domain containing 4B
ENSMUSG00000023170.12	1.88314	3.94277	0.0101645	0.0221018	3.54	6.31	0.16	0.1	Gps2	chr11	protein_coding	G protein pathway suppressor 2
ENSMUSG00000030007.6	1.88287	6.0255	6.64557e-06	3.99136e-05	13	16.17	0.38	0.38	Cct7	chr6	protein_coding	chaperonin containing Tcp1, subunit 7 (eta)
ENSMUSG00000020261.13	1.88287	6.30144	1.98748e-06	1.44809e-05	7.57	8.61	0.18	0.24	Slc36a1	chr11	protein_coding	solute carrier family 36 (proton/amino acid symporter), member 1
ENSMUSG00000031386.12	1.88229	6.88421	3.33636e-07	3.01116e-06	7.47	8.43	0.23	0.19	Hcfc1	chrX	protein_coding	host cell factor C1
ENSMUSG00000022698.15	1.88185	7.1341	1.64736e-07	1.64561e-06	14.79	18.82	0.39	0.48	Naa50	chr16	protein_coding	N(alpha)-acetyltransferase 50, NatE catalytic subunit
ENSMUSG00000017631.16	1.88083	7.40807	7.54135e-08	8.31789e-07	12.12	14.33	0.39	0.3	Abr	chr11	protein_coding	active BCR-related gene
ENSMUSG00000045294.11	1.88009	6.62532	7.23786e-07	6.13466e-06	19.95	20.78	0.63	0.43	Insig1	chr5	protein_coding	insulin induced gene 1
ENSMUSG00000029110.11	1.87981	6.10435	3.81244e-06	2.50466e-05	8.37	14.89	0.32	0.29	Rnf4	chr5	protein_coding	ring finger protein 4
ENSMUSG00000003429.10	1.87815	3.7671	0.00974955	0.0221018	13.24	7.95	0.18	0.32	Rps11	chr7	protein_coding	ribosomal protein S11
ENSMUSG00000042404.14	1.87719	7.09935	1.99288e-07	1.91087e-06	13.05	13.31	0.37	0.32	Dennd4b	chr3	protein_coding	DENN/MADD domain containing 4B
ENSMUSG00000032295.13	1.87656	5.46378	3.70166e-05	0.000163058	6.52	6.08	0.19	0.14	Man2c1	chr9	protein_coding	mannosidase, alpha, class 2C, member 1
ENSMUSG00000051853.8	1.87656	7.60146	4.65025e-08	5.37426e-07	32.01	28.64	0.69	0.89	Arf3	chr15	protein_coding	ADP-ribosylation factor 3
ENSMUSG00000020823.14	1.87635	6.20918	3.37432e-06	2.29281e-05	8.02	9.27	0.28	0.18	Sec14l1	chr11	protein_coding	SEC14-like 1 (S. cerevisiae)
ENSMUSG00000029482.4	1.87578	5.97925	5.89154e-06	3.55592e-05	14.15	7.81	0.36	0.21	Aacs	chr5	protein_coding	acetoacetyl-CoA synthetase
ENSMUSG00000042129.6	1.87572	7.48696	7.35255e-08	8.11453e-07	14.92	16.59	0.42	0.4	Rassf4	chr6	protein_coding	Ras association (RalGDS/AF-6) domain family member 4
ENSMUSG00000005198.13	1.87448	7.7029	4.43611e-08	5.14135e-07	14.49	19.87	0.5	0.41	Polr2a	chr11	protein_coding	polymerase (RNA) II (DNA directed) polypeptide A
ENSMUSG00000007458.12	1.87405	6.71981	5.47097e-07	4.70434e-06	20.4	25.57	0.67	0.54	M6pr	chr6	protein_coding	mannose-6-phosphate receptor, cation dependent
ENSMUSG00000032525.12	1.8734	7.10688	2.19805e-07	2.0982e-06	7.95	13.72	0.34	0.23	Nktr	chr9	protein_coding	natural killer tumor recognition sequence
ENSMUSG00000052298.10	1.87258	5.88624	6.54713e-06	3.94061e-05	14.93	6.9	0.29	0.27	Cdc42se2	chr11	protein_coding	CDC42 small effector 2
ENSMUSG00000024335.17	1.87218	7.10809	1.80707e-07	1.79297e-06	18.12	14.92	0.42	0.44	Brd2	chr17	protein_coding	bromodomain containing 2
ENSMUSG00000022769.7	1.87199	4.55104	0.00119415	0.00348609	14.39	8.02	0.2	0.35	Sdf2l1	chr16	protein_coding	stromal cell-derived factor 2-like 1
ENSMUSG00000028917.12	1.87183	6.36405	1.87694e-06	1.42707e-05	10.64	11.03	0.33	0.24	Plekhm2	chr4	protein_coding	pleckstrin homology domain containing, family M (with RUN domain) member 2
ENSMUSG00000024571.12	1.87061	5.44994	4.62258e-05	0.000202508	11.83	13.65	0.21	0.45	Gm16286	chr18	protein_coding	predicted gene 16286
ENSMUSG00000063146.9	1.86973	7.0152	2.41601e-07	2.29849e-06	13.16	15.59	0.37	0.38	Clip2	chr5	protein_coding	CAP-GLY domain containing linker protein 2
ENSMUSG00000026496.9	1.86933	6.37382	1.62391e-06	1.24464e-05	14.15	9.88	0.23	0.39	Parp1	chr1	protein_coding	poly (ADP-ribose) polymerase family, member 1
ENSMUSG00000063882.10	1.8687	4.33905	0.00193947	0.00533313	16.39	19.99	0.5	0.45	Uqcrh	chr4	protein_coding	ubiquinol-cytochrome c reductase hinge protein
ENSMUSG00000019804.10	1.86799	5.84245	8.34312e-06	4.82787e-05	24.68	20.31	0.51	0.66	Snx3	chr10	protein_coding	sorting nexin 3
ENSMUSG00000028439.12	1.86784	7.11274	1.99288e-07	1.91087e-06	18.28	27.76	0.63	0.59	Fam219a	chr4	protein_coding	family with sequence similarity 219, member A
ENSMUSG00000004846.8	1.86741	5.38049	5.15204e-05	0.000215276	7.9	6.04	0.07	0.28	Plod3	chr5	protein_coding	procollagen-lysine, 2-oxoglutarate 5-dioxygenase 3
ENSMUSG00000026377.10	1.86739	4.64856	0.00095325	0.00282519	10.02	4.34	0.17	0.18	Nifk	chr1	protein_coding	nucleolar protein interacting with the FHA domain of MKI67
ENSMUSG00000042308.12	1.86716	6.63325	9.19196e-07	7.4655e-06	8.89	7.86	0.22	0.21	Setd1a	chr7	protein_coding	SET domain containing 1A
ENSMUSG00000005881.11	1.86694	4.75641	0.000769166	0.00240801	8.48	11.15	0.35	0.17	Ergic3	chr2	protein_coding	ERGIC and golgi 3
ENSMUSG00000029538.11	1.86546	5.4488	4.62258e-05	0.000202508	22.29	18.82	0.47	0.59	Srsf9	chr5	protein_coding	serine/arginine-rich splicing factor 9
ENSMUSG00000023456.12	1.86534	5.60284	2.00501e-05	9.90138e-05	18.64	12.01	0.31	0.47	Tpi1	chr6	protein_coding	triosephosphate isomerase 1
ENSMUSG00000022148.13	1.86524	6.45191	1.34337e-06	1.03654e-05	17.92	18.44	0.6	0.37	Fyb	chr15	protein_coding	FYN binding protein
ENSMUSG00000038975.12	1.86418	4.34111	0.00395048	0.0100724	6	7.32	0.26	0.1	Rabggtb	chr3	protein_coding	Rab geranylgeranyl transferase, b subunit
ENSMUSG00000025950.14	1.86333	5.13886	0.000120842	0.000469706	6.44	8.55	0.16	0.24	Idh1	chr1	protein_coding	isocitrate dehydrogenase 1 (NADP+), soluble
ENSMUSG00000024213.11	1.86305	6.4	1.82537e-06	1.39236e-05	18.68	17.25	0.32	0.62	Nudt3	chr17	protein_coding	nudix (nucleotide diphosphate linked moiety X)-type motif 3
ENSMUSG00000039367.9	1.86196	6.3338	2.23831e-06	1.61739e-05	7.84	11.99	0.33	0.2	Sec24c	chr14	protein_coding	Sec24 related gene family, member C (S. cerevisiae)
ENSMUSG00000000346.8	1.86132	5.27636	9.24831e-05	0.000363396	9.82	12.72	0.33	0.27	Dazap2	chr15	protein_coding	DAZ associated protein 2
ENSMUSG00000031591.12	1.86087	6.56578	8.46572e-07	6.93081e-06	17.6	20.21	0.32	0.67	Asah1	chr8	protein_coding	N-acylsphingosine amidohydrolase 1
ENSMUSG00000039678.10	1.86035	6.80156	4.74954e-07	4.22947e-06	16.35	18.06	0.5	0.41	Tbc1d13	chr2	protein_coding	TBC1 domain family, member 13
ENSMUSG00000061306.13	1.86032	7.29945	1.19912e-07	1.25552e-06	16.35	16	0.35	0.49	Slc38a10	chr11	protein_coding	solute carrier family 38, member 10
ENSMUSG00000066406.12	1.85939	7.71463	5.9823e-08	6.66431e-07	8.93	9.59	0.27	0.22	Akap13	chr7	protein_coding	A kinase (PRKA) anchor protein 13
ENSMUSG00000020190.11	1.85913	5.7042	1.70797e-05	8.55641e-05	8.69	7.95	0.21	0.23	Mknk2	chr10	protein_coding	MAP kinase-interacting serine/threonine kinase 2
ENSMUSG00000027882.16	1.85856	5.92833	8.8844e-06	5.12978e-05	8.16	8.92	0.24	0.21	Stxbp3	chr3	protein_coding	syntaxin binding protein 3
ENSMUSG00000034928.14	1.85683	6.28288	2.68621e-06	1.93192e-05	10.96	7.81	0.26	0.23	Rnf44	chr13	protein_coding	ring finger protein 44
ENSMUSG00000005846.11	1.85679	5.07018	0.000258136	0.000934287	9.22	9.14	0.31	0.18	Rsl1d1	chr16	protein_coding	ribosomal L1 domain containing 1
ENSMUSG00000018507.14	1.85579	6.42351	2.04284e-06	1.48725e-05	15.85	15.09	0.27	0.54	Trpv2	chr11	protein_coding	transient receptor potential cation channel, subfamily V, member 2
ENSMUSG00000021754.15	1.85431	6.87484	4.16433e-07	3.72277e-06	10.14	8.62	0.23	0.27	Map3k1	chr13	protein_coding	mitogen-activated protein kinase kinase kinase 1
ENSMUSG00000023088.14	1.85387	7.29289	1.42938e-07	1.43136e-06	10.85	14.69	0.37	0.31	Abcc1	chr16	protein_coding	ATP-binding cassette, sub-family C (CFTR/MRP), member 1
ENSMUSG00000024870.5	1.85341	5.33893	0.000129032	0.000500111	5.97	16.76	0.33	0.29	Rab1b	chr19	protein_coding	RAB1B, member RAS oncogene family
ENSMUSG00000024104.9	1.85327	7.03884	2.96149e-07	2.78144e-06	17.87	16.23	0.45	0.45	Fam21	chr6	protein_coding	family with sequence similarity 21
ENSMUSG00000026434.10	1.85119	7.83757	5.06396e-08	5.81762e-07	21.35	20.89	0.53	0.59	Nucks1	chr1	protein_coding	nuclear casein kinase and cyclin-dependent kinase substrate 1
ENSMUSG00000023994.11	1.85077	6.26779	3.12397e-06	2.15523e-05	13.12	9.54	0.22	0.37	Nfya	chr17	protein_coding	nuclear transcription factor-Y alpha
ENSMUSG00000032359.12	1.8505	5.38163	5.15204e-05	0.000215276	15.4	12.68	0.34	0.39	Ctsh	chr9	protein_coding	cathepsin H
ENSMUSG00000078676.7	1.85003	5.63658	2.77963e-05	0.000131034	6.79	6.9	0.07	0.28	Casc3	chr11	protein_coding	cancer susceptibility candidate 3
ENSMUSG00000035311.14	1.84999	6.42772	2.04284e-06	1.48725e-05	7.95	9.64	0.19	0.27	Gnptab	chr10	protein_coding	N-acetylglucosamine-1-phosphate transferase, alpha and beta subunits
ENSMUSG00000012296.13	1.84861	4.53941	0.00162228	0.00455336	4.99	4.21	0.08	0.15	Tjap1	chr17	protein_coding	tight junction associated protein 1
ENSMUSG00000027406.10	1.84839	4.72673	0.00052951	0.00168807	11.71	5.92	0.17	0.27	Idh3b	chr2	protein_coding	isocitrate dehydrogenase 3 (NAD+) beta
ENSMUSG00000036155.11	1.84811	7.45314	1.0827e-07	1.13915e-06	11.93	11.18	0.24	0.37	Mgat5	chr1	protein_coding	mannoside acetylglucosaminyltransferase 5
ENSMUSG00000030894.4	1.84805	6.83407	6.57423e-07	5.5941e-06	13.97	21.91	0.46	0.5	Tpp1	chr7	protein_coding	tripeptidyl peptidase I
ENSMUSG00000017715.9	1.84757	6.00498	9.36905e-06	5.39351e-05	9.74	14.56	0.36	0.29	Pgs1	chr11	protein_coding	phosphatidylglycerophosphate synthase 1
ENSMUSG00000024187.12	1.84723	6.17316	3.51141e-06	2.31892e-05	9.93	11.41	0.22	0.34	Itfg3	chr17	protein_coding	integrin alpha FG-GAP repeat containing 3
ENSMUSG00000038279.8	1.84705	5.95786	9.97249e-06	5.51903e-05	13.29	12.77	0.36	0.33	Nop2	chr6	protein_coding	NOP2 nucleolar protein
ENSMUSG00000022186.12	1.84623	6.73984	8.62758e-07	7.05546e-06	16.95	16.66	0.45	0.44	Oxct1	chr15	protein_coding	3-oxoacid CoA transferase 1
ENSMUSG00000002812.4	1.84495	6.27314	3.63387e-06	2.39807e-05	9.08	11.78	0.23	0.32	Flii	chr11	protein_coding	flightless I homolog (Drosophila)
ENSMUSG00000009035.11	1.84484	5.5987	4.18455e-05	0.000183757	6.38	8.76	0.18	0.23	Tmem184b	chr15	protein_coding	transmembrane protein 184b
ENSMUSG00000016206.6	1.84284	3.74891	0.0145245	0.0308353	2.77	5.23	0.04	0.17	H2-M3	chr17	protein_coding	histocompatibility 2, M region locus 3
ENSMUSG00000063856.7	1.84064	4.31552	0.00193947	0.00533313	11.15	7.65	0.2	0.27	Gpx1	chr9	protein_coding	glutathione peroxidase 1
ENSMUSG00000048277.13	1.84003	5.47735	5.16686e-05	0.00021561	20.32	12.14	0.29	0.55	Syngr2	chr11	protein_coding	synaptogyrin 2
ENSMUSG00000010097.11	1.83972	7.19181	2.4282e-07	2.3089e-06	13.42	15.26	0.37	0.4	Nxf1	chr19	protein_coding	nuclear RNA export factor 1
ENSMUSG00000003808.16	1.83922	5.30339	7.29977e-05	0.000300116	12.55	10.85	0.12	0.48	Farsa	chr8	protein_coding	phenylalanyl-tRNA synthetase, alpha subunit
ENSMUSG00000026970.14	1.83764	6.83885	5.24459e-07	4.51074e-06	15.86	10.6	0.33	0.37	Rbms1	chr2	protein_coding	RNA binding motif, single stranded interacting protein 1
ENSMUSG00000027828.10	1.83687	6.83888	5.87146e-07	5.04046e-06	15.02	17.29	0.35	0.51	Ssr3	chr3	protein_coding	signal sequence receptor, gamma
ENSMUSG00000030103.9	1.83441	5.74256	2.33065e-05	0.000110649	9.12	9.28	0.31	0.18	Bhlhe40	chr6	protein_coding	basic helix-loop-helix family, member e40
ENSMUSG00000027351.12	1.83402	7.28041	2.42593e-07	2.30734e-06	12.48	12.89	0.41	0.27	Spred1	chr2	protein_coding	sprouty protein with EVH-1 domain 1, related sequence
ENSMUSG00000001918.15	1.83332	5.94958	1.1891e-05	6.52148e-05	11.63	12.96	0.34	0.32	Slc1a5	chr7	protein_coding	solute carrier family 1 (neutral amino acid transporter), member 5
ENSMUSG00000029535.4	1.83231	3.35248	0.0497253	0.089489	3.66	3.77	0.1	0.09	Triap1	chr5	protein_coding	TP53 regulated inhibitor of apoptosis 1
ENSMUSG00000024858.11	1.83197	6.51448	1.87431e-06	1.42707e-05	16.18	13.28	0.25	0.52	Adrbk1	chr19	protein_coding	adrenergic receptor kinase, beta 1
ENSMUSG00000071074.7	1.83101	4.7379	0.00135216	0.00392678	3.43	9.4	0.24	0.12	Yipf3	chr17	protein_coding	Yip1 domain family, member 3
ENSMUSG00000026358.11	1.83081	5.91165	1.27307e-05	6.84788e-05	6.74	10.14	0.24	0.22	Rgs1	chr1	protein_coding	regulator of G-protein signaling 1
ENSMUSG00000038437.9	1.83058	7.75485	7.59893e-08	8.36633e-07	17.99	14.57	0.43	0.44	Mllt6	chr11	protein_coding	myeloid/lymphoid or mixed-lineage leukemia (trithorax homolog, Drosophila); translocated to, 6
ENSMUSG00000027363.13	1.82873	6.15653	4.12225e-06	2.70385e-05	10.02	8.83	0.2	0.3	Usp8	chr2	protein_coding	ubiquitin specific peptidase 8
ENSMUSG00000073468.9	1.82864	3.74702	0.0145245	0.0308353	2.85	7.82	0.16	0.14	Sft2d1	chr17	protein_coding	SFT2 domain containing 1
ENSMUSG00000066152.9	1.82733	4.42355	0.00208465	0.00569741	6.86	4.03	0.16	0.12	Slc31a2	chr4	protein_coding	solute carrier family 31, member 2
ENSMUSG00000041390.16	1.82648	6.44023	2.2768e-06	1.64423e-05	8.63	6.57	0.21	0.2	Mdfic	chr6	protein_coding	MyoD family inhibitor domain containing
ENSMUSG00000015461.13	1.82602	5.42481	5.77423e-05	0.000239109	10.83	7.43	0.28	0.21	Atf6b	chr17	protein_coding	activating transcription factor 6 beta
ENSMUSG00000032193.8	1.82569	7.62713	1.00363e-07	1.05716e-06	19.57	28.51	0.7	0.6	Ldlr	chr9	protein_coding	low density lipoprotein receptor
ENSMUSG00000027248.11	1.82465	7.45819	1.38249e-07	1.38593e-06	32.37	37.75	0.89	1	Pdia3	chr2	protein_coding	protein disulfide isomerase associated 3
ENSMUSG00000026499.5	1.82433	5.85272	1.64243e-05	8.55641e-05	7.75	10.24	0.16	0.32	Acbd3	chr1	protein_coding	acyl-Coenzyme A binding domain containing 3
ENSMUSG00000020132.9	1.82346	5.17913	0.000172009	0.000634053	12.02	9.37	0.3	0.27	Rab21	chr10	protein_coding	RAB21, member RAS oncogene family
ENSMUSG00000031924.3	1.82229	6.60083	1.72837e-06	1.31947e-05	12.53	12.41	0.35	0.33	Cyb5b	chr8	protein_coding	cytochrome b5 type B
ENSMUSG00000039936.16	1.8214	6.87501	6.42541e-07	5.47128e-06	12.73	11.69	0.33	0.33	Pik3cd	chr4	protein_coding	phosphatidylinositol 3-kinase catalytic delta polypeptide
ENSMUSG00000032115.11	1.8211	8.13484	4.64509e-08	5.36998e-07	30.68	34.36	0.91	0.86	Hyou1	chr9	protein_coding	hypoxia up-regulated 1
ENSMUSG00000003435.8	1.82093	6.71943	1.23164e-06	9.57159e-06	17.89	15.39	0.45	0.45	Supt5	chr7	protein_coding	suppressor of Ty 5
ENSMUSG00000062203.12	1.82079	6.15766	7.42178e-06	4.44448e-05	10.18	10.84	0.27	0.3	Gspt1	chr16	protein_coding	G1 to S phase transition 1
ENSMUSG00000004933.15	1.81936	5.24743	0.000188308	0.000688541	5.41	8.9	0.2	0.19	Matk	chr10	protein_coding	megakaryocyte-associated tyrosine kinase
ENSMUSG00000007564.12	1.81882	5.81399	2.37709e-05	0.00011284	11.99	13.33	0.34	0.34	Ppp2r1a	chr17	protein_coding	protein phosphatase 2, regulatory subunit A, alpha
ENSMUSG00000001415.8	1.81827	6.34545	2.90184e-06	2.08048e-05	10.3	9.83	0.25	0.3	Smg5	chr3	protein_coding	Smg-5 homolog, nonsense mediated mRNA decay factor (C. elegans)
ENSMUSG00000024660.8	1.81708	6.76007	8.49654e-07	6.95448e-06	24.78	12.96	0.55	0.47	Incenp	chr19	protein_coding	inner centromere protein
ENSMUSG00000070348.4	1.81637	6.87627	7.17328e-07	6.08975e-06	15.72	18.82	0.5	0.44	Ccnd1	chr7	protein_coding	cyclin D1
ENSMUSG00000031708.13	1.81572	5.23736	0.000148546	0.000572904	17.18	13.32	0.41	0.4	Tecr	chr8	protein_coding	trans-2,3-enoyl-CoA reductase
ENSMUSG00000022437.6	1.8156	5.45671	6.41523e-05	0.000265114	17.87	11.03	0.2	0.55	Samm50	chr15	protein_coding	sorting and assembly machinery component 50 homolog (S. cerevisiae)
ENSMUSG00000009293.15	1.81365	5.47441	6.41523e-05	0.000265114	11.77	11.78	0.35	0.29	Ube2g2	chr10	protein_coding	ubiquitin-conjugating enzyme E2G 2
ENSMUSG00000018379.15	1.81306	6.63782	1.48671e-06	1.14067e-05	8.96	10.7	0.22	0.32	Srsf1	chr11	protein_coding	serine/arginine-rich splicing factor 1
ENSMUSG00000002763.14	1.81192	4.96807	0.000515934	0.00164593	4.05	5.98	0.17	0.11	Pex6	chr17	protein_coding	peroxisomal biogenesis factor 6
ENSMUSG00000052889.9	1.81179	5.63101	5.64527e-05	0.000233926	6.42	8.43	0.23	0.18	Prkcb	chr7	protein_coding	protein kinase C, beta
ENSMUSG00000054150.9	1.81131	6.88821	7.08249e-07	6.01406e-06	13.51	10.25	0.34	0.31	Syne3	chr12	protein_coding	spectrin repeat containing, nuclear envelope family member 3
ENSMUSG00000007670.9	1.81127	6.50843	2.44648e-06	1.76468e-05	8.99	15.76	0.23	0.44	Khsrp	chr17	protein_coding	KH-type splicing regulatory protein
ENSMUSG00000038312.8	1.81069	4.88453	0.000626956	0.00198666	3.92	8.95	0.14	0.21	Edem2	chr2	protein_coding	ER degradation enhancer, mannosidase alpha-like 2
ENSMUSG00000034342.8	1.81057	8.65295	2.52404e-08	3.06648e-07	44.3	43.02	1.2	1.19	Cbl	chr9	protein_coding	Casitas B-lineage lymphoma
ENSMUSG00000025225.12	1.80845	5.75594	3.13097e-05	0.000139593	9.39	8.52	0.2	0.28	Nfkb2	chr19	protein_coding	nuclear factor of kappa light polypeptide gene enhancer in B cells 2, p49/p100
ENSMUSG00000040054.13	1.80799	7.66899	1.18288e-07	1.23958e-06	14.04	12.82	0.37	0.36	Baz2a	chr10	protein_coding	bromodomain adjacent to zinc finger domain, 2A
ENSMUSG00000002658.9	1.80387	4.94158	0.000515934	0.00164593	8.12	10.35	0.03	0.45	Gtf2f1	chr17	protein_coding	general transcription factor IIF, polypeptide 1
ENSMUSG00000004936.8	1.80251	5.08777	0.000258136	0.000934287	5.73	8.7	0.05	0.34	Map2k1	chr9	protein_coding	mitogen-activated protein kinase kinase 1
ENSMUSG00000001627.9	1.80231	5.89273	2.40916e-05	0.000114259	11.5	7.89	0.37	0.16	Ifrd1	chr12	protein_coding	interferon-related developmental regulator 1
ENSMUSG00000031392.16	1.80228	5.52425	7.07216e-05	0.000291672	6.3	6.23	0.22	0.12	Irak1	chrX	protein_coding	interleukin-1 receptor-associated kinase 1
ENSMUSG00000017707.9	1.8001	6.52355	2.70201e-06	1.9429e-05	14.34	13.17	0.3	0.45	Serinc3	chr2	protein_coding	serine incorporator 3
ENSMUSG00000034312.11	1.79806	6.72608	1.38723e-06	1.06657e-05	7.02	9.93	0.21	0.26	Iqsec1	chr6	protein_coding	IQ motif and Sec7 domain 1
ENSMUSG00000029048.3	1.79802	4.6218	0.0017146	0.00474534	6.87	8.56	0.34	0.09	Rer1	chr4	protein_coding	RER1 retention in endoplasmic reticulum 1 homolog (S. cerevisiae)
ENSMUSG00000017291.11	1.79746	7.44919	2.22725e-07	2.12497e-06	8.5	7.04	0.2	0.22	Taok1	chr11	protein_coding	TAO kinase 1
ENSMUSG00000061028.6	1.79713	5.22721	0.000188308	0.000688541	9.25	9.21	0.26	0.25	Clasrp	chr7	protein_coding	CLK4-associating serine/arginine rich protein
ENSMUSG00000020708.10	1.79421	5.08722	0.000200401	0.000732101	18.17	9.87	0.38	0.37	Psmc5	chr11	protein_coding	protease (prosome, macropain) 26S subunit, ATPase 5
ENSMUSG00000025162.15	1.79417	6.89741	9.65381e-07	7.83714e-06	18.12	17	0.5	0.47	Csnk1d	chr11	protein_coding	casein kinase 1, delta
ENSMUSG00000041852.12	1.79346	7.02961	6.58489e-07	5.60188e-06	7.59	11.81	0.22	0.31	Tcf20	chr15	protein_coding	transcription factor 20
ENSMUSG00000020075.7	1.79211	6.83696	1.24647e-06	9.68066e-06	13.24	13.26	0.41	0.33	Ddx21	chr10	protein_coding	DEAD (Asp-Glu-Ala-Asp) box polypeptide 21
ENSMUSG00000025060.12	1.79065	6.81846	1.13723e-06	9.19161e-06	9.6	7.32	0.3	0.17	Slk	chr19	protein_coding	STE20-like kinase
ENSMUSG00000020496.8	1.78742	5.33874	0.0001409	0.000544388	16.36	6.66	0.39	0.23	Rnf187	chr11	protein_coding	ring finger protein 187
ENSMUSG00000041638.16	1.78587	7.474	2.60007e-07	2.46086e-06	10.25	12.54	0.32	0.31	Gcn1l1	chr5	protein_coding	GCN1 general control of amino-acid synthesis 1-like 1 (yeast)
ENSMUSG00000024767.9	1.78527	4.95166	0.000515934	0.00164593	10.96	7.14	0.42	0.08	Otub1	chr19	protein_coding	OTU domain, ubiquitin aldehyde binding 1
ENSMUSG00000031532.5	1.78489	5.87155	2.18767e-05	0.000104238	17.33	16.21	0.46	0.46	Saraf	chr8	protein_coding	store-operated calcium entry-associated regulatory factor
ENSMUSG00000039473.7	1.78484	6.82465	1.13723e-06	9.19161e-06	9.41	9.85	0.25	0.29	Ubn1	chr16	protein_coding	ubinuclein 1
ENSMUSG00000039001.10	1.78477	3.5348	0.0472198	0.0854653	10.11	13.88	0.14	0.5	Rps21	chr2	protein_coding	ribosomal protein S21
ENSMUSG00000000282.10	1.78451	6.86794	1.09508e-06	8.85877e-06	13.46	14.44	0.37	0.4	Mnt	chr11	protein_coding	max binding protein
ENSMUSG00000029714.9	1.78355	6.82212	1.13723e-06	9.19161e-06	12.09	10.8	0.29	0.34	Gigyf1	chr5	protein_coding	GRB10 interacting GYF protein 1
ENSMUSG00000025982.11	1.78347	7.16662	5.06552e-07	4.36183e-06	15.76	9.93	0.39	0.32	Sf3b1	chr1	protein_coding	splicing factor 3b, subunit 1
ENSMUSG00000039262.14	1.78343	7.70901	1.68801e-07	1.68347e-06	8.99	12.33	0.28	0.31	Prrc2b	chr2	protein_coding	proline-rich coiled-coil 2B
ENSMUSG00000021500.13	1.78324	6.78043	1.45636e-06	1.11878e-05	11.44	9.63	0.29	0.3	Ddx46	chr13	protein_coding	DEAD (Asp-Glu-Ala-Asp) box polypeptide 46
ENSMUSG00000026177.9	1.77989	6.18288	8.20931e-06	4.75194e-05	19.73	14.71	0.33	0.61	Slc11a1	chr1	protein_coding	solute carrier family 11 (proton-coupled divalent metal ion transporters), member 1
ENSMUSG00000037295.7	1.77922	7.0421	7.18937e-07	6.09554e-06	10.8	11.27	0.32	0.3	Ldlrap1	chr4	protein_coding	low density lipoprotein receptor adaptor protein 1
ENSMUSG00000023068.12	1.77917	6.20978	9.04141e-06	5.21798e-05	9.07	8.44	0.36	0.14	Nus1	chr10	protein_coding	nuclear undecaprenyl pyrophosphate synthase 1 homolog (S. cerevisiae)
ENSMUSG00000002222.12	1.77662	6.35167	6.30034e-06	3.79518e-05	7.76	6.76	0.23	0.17	Rmnd5a	chr6	protein_coding	required for meiotic nuclear division 5 homolog A (S. cerevisiae)
ENSMUSG00000029777.9	1.77581	5.69398	4.17602e-05	0.000183427	11.26	12.01	0.32	0.33	Gars	chr6	protein_coding	glycyl-tRNA synthetase
ENSMUSG00000002748.7	1.7758	7.32132	4.01221e-07	3.59992e-06	14.58	12.53	0.4	0.36	Baz1b	chr5	protein_coding	bromodomain adjacent to zinc finger domain, 1B
ENSMUSG00000060904.12	1.77456	4.28364	0.00379895	0.00969414	1.92	6.57	0.11	0.14	Arl1	chr10	protein_coding	ADP-ribosylation factor-like 1
ENSMUSG00000026456.16	1.77352	4.68667	0.00179186	0.00495245	8.14	6.32	0.21	0.19	Cyb5r1	chr1	protein_coding	cytochrome b5 reductase 1
ENSMUSG00000026667.12	1.77291	7.81647	1.70988e-07	1.69979e-06	15.86	14.68	0.56	0.31	Uhmk1	chr1	protein_coding	U2AF homology motif (UHM) kinase 1
ENSMUSG00000047417.15	1.77281	6.28291	6.97393e-06	4.18038e-05	9.87	6.51	0.24	0.21	Rexo1	chr10	protein_coding	REX1, RNA exonuclease 1 homolog (S. cerevisiae)
ENSMUSG00000035273.12	1.77224	6.4453	3.80006e-06	2.49743e-05	15.87	11.47	0.28	0.47	Hpse	chr5	protein_coding	heparanase
ENSMUSG00000026749.9	1.77153	6.3526	7.2586e-06	4.34747e-05	10.37	12.14	0.38	0.26	Nek6	chr2	protein_coding	NIMA (never in mitosis gene a)-related expressed kinase 6
ENSMUSG00000003226.6	1.77145	7.70595	2.0676e-07	1.97675e-06	12.51	11.68	0.3	0.38	Ranbp2	chr10	protein_coding	RAN binding protein 2
ENSMUSG00000074884.10	1.77044	5.89873	2.40916e-05	0.000114259	9.68	10.5	0.24	0.32	Serf2	chr2	protein_coding	small EDRK-rich factor 2
ENSMUSG00000061950.15	1.76901	6.36182	6.30034e-06	3.79518e-05	11.39	11.89	0.23	0.42	Ppp4r1	chr17	protein_coding	protein phosphatase 4, regulatory subunit 1
ENSMUSG00000025410.9	1.76889	5.33244	0.000220297	0.00080271	10.39	11.76	0.34	0.28	Dctn2	chr10	protein_coding	dynactin 2
ENSMUSG00000001632.14	1.76843	6.53342	3.85386e-06	2.53052e-05	9.69	11.17	0.27	0.31	Brpf1	chr6	protein_coding	bromodomain and PHD finger containing, 1
ENSMUSG00000022387.14	1.76769	6.91991	1.27991e-06	9.93414e-06	10.72	8.65	0.3	0.24	Brd1	chr15	protein_coding	bromodomain containing 1
ENSMUSG00000018848.4	1.76647	6.44799	4.35476e-06	2.8528e-05	20.31	24.63	0.49	0.76	Rars	chr11	protein_coding	arginyl-tRNA synthetase
ENSMUSG00000006307.14	1.76623	7.28316	4.825e-07	4.231e-06	9.28	10.8	0.28	0.29	Kmt2b	chr7	protein_coding	lysine (K)-specific methyltransferase 2B
ENSMUSG00000025651.12	1.76599	5.27554	0.000257342	0.000931966	7.84	16.12	0.37	0.32	Uqcrc1	chr9	protein_coding	ubiquinol-cytochrome c reductase core protein 1
ENSMUSG00000031604.8	1.76596	5.64185	5.64527e-05	0.000233926	11.21	14.71	0.35	0.38	Msmo1	chr8	protein_coding	methylsterol monoxygenase 1
ENSMUSG00000028811.9	1.76436	5.53391	7.07216e-05	0.000291672	7.19	9.63	0.13	0.34	Yars	chr4	protein_coding	tyrosyl-tRNA synthetase
ENSMUSG00000051343.9	1.76397	6.54826	2.97415e-06	2.12157e-05	14.08	10.99	0.29	0.4	Rab11fip5	chr6	protein_coding	RAB11 family interacting protein 5 (class I)
ENSMUSG00000033530.7	1.7634	5.77723	4.14559e-05	0.000182133	8.4	8.74	0.27	0.21	Ttc7b	chr12	protein_coding	tetratricopeptide repeat domain 7B
ENSMUSG00000032383.6	1.76243	5.06285	0.000332534	0.00114087	18.68	17.8	0.29	0.71	Ppib	chr9	protein_coding	peptidylprolyl isomerase B
ENSMUSG00000002205.13	1.76163	4.15275	0.010333	0.0222387	3.54	4.86	0.14	0.1	Vrk3	chr7	protein_coding	vaccinia related kinase 3
ENSMUSG00000022175.8	1.76149	6.42991	4.99127e-06	3.15893e-05	11.86	10.57	0.39	0.24	Lrp10	chr14	protein_coding	low-density lipoprotein receptor-related protein 10
ENSMUSG00000039087.14	1.7613	7.86674	1.71782e-07	1.70719e-06	10.58	10.47	0.29	0.3	Rreb1	chr13	protein_coding	ras responsive element binding protein 1
ENSMUSG00000022710.15	1.7594	6.30684	8.83885e-06	5.10428e-05	8.98	8.68	0.26	0.24	Usp7	chr16	protein_coding	ubiquitin specific peptidase 7
ENSMUSG00000026317.7	1.7593	7.6386	3.13978e-07	2.83792e-06	13.66	18.04	0.61	0.3	Cln8	chr8	protein_coding	ceroid-lipofuscinosis, neuronal 8
ENSMUSG00000022667.15	1.75906	5.77854	4.14559e-05	0.000182133	17.38	14.09	0.61	0.28	Cd200r1	chr16	protein_coding	CD200 receptor 1
ENSMUSG00000006390.13	1.75848	5.27856	0.000257342	0.000931966	6.67	13.73	0.42	0.18	Elovl1	chr4	protein_coding	elongation of very long chain fatty acids (FEN1/Elo2, SUR4/Elo3, yeast)-like 1
ENSMUSG00000074785.4	1.75842	7.27461	5.73621e-07	4.9255e-06	10.89	13.1	0.31	0.37	Plxnc1	chr10	protein_coding	plexin C1
ENSMUSG00000035158.13	1.75805	6.50327	4.01008e-06	2.63215e-05	10.5	8.23	0.3	0.23	Mitf	chr6	protein_coding	microphthalmia-associated transcription factor
ENSMUSG00000032301.11	1.75798	4.00608	0.0103326	0.0222387	9.41	4.11	0.09	0.25	Psma4	chr9	protein_coding	proteasome (prosome, macropain) subunit, alpha type 4
ENSMUSG00000030082.12	1.75774	6.18543	9.58943e-06	5.51903e-05	10.75	14.1	0.38	0.33	Sec61a1	chr6	protein_coding	Sec61 alpha 1 subunit (S. cerevisiae)
ENSMUSG00000020390.10	1.75771	3.70173	0.0215887	0.0423737	2.65	3.28	0.03	0.13	Ube2b	chr11	protein_coding	ubiquitin-conjugating enzyme E2B
ENSMUSG00000032518.5	1.75752	5.8077	2.86069e-05	0.000132502	17.13	15.42	0.41	0.5	Rpsa	chr9	protein_coding	ribosomal protein SA
ENSMUSG00000021728.7	1.75652	5.48351	0.000107845	0.000421685	10.17	10.92	0.27	0.32	Emb	chr13	protein_coding	embigin
ENSMUSG00000007880.14	1.7563	7.40257	4.22545e-07	3.77649e-06	11.86	9.81	0.28	0.33	Arid1a	chr4	protein_coding	AT rich interactive domain 1A (SWI-like)
ENSMUSG00000028343.8	1.75564	4.76404	0.00101996	0.00301444	5.7	4.95	0.17	0.13	Erp44	chr4	protein_coding	endoplasmic reticulum protein 44
ENSMUSG00000041870.14	1.75311	6.13553	1.19401e-05	6.54745e-05	11.26	9.38	0.24	0.34	Ankrd13a	chr5	protein_coding	ankyrin repeat domain 13a
ENSMUSG00000027698.12	1.75135	6.77409	2.0521e-06	1.4937e-05	12.04	12.82	0.29	0.42	Nceh1	chr3	protein_coding	neutral cholesterol ester hydrolase 1
ENSMUSG00000033487.12	1.75132	7.26364	6.82183e-07	5.79809e-06	13.79	13.57	0.32	0.45	Fndc3a	chr14	protein_coding	fibronectin type III domain containing 3A
ENSMUSG00000043733.12	1.74955	6.8285	1.73915e-06	1.32743e-05	9.41	12.54	0.34	0.29	Ptpn11	chr5	protein_coding	protein tyrosine phosphatase, non-receptor type 11
ENSMUSG00000024486.5	1.74781	5.06519	0.000428387	0.00145478	5.04	9.22	0.19	0.23	Hbegf	chr18	protein_coding	heparin-binding EGF-like growth factor
ENSMUSG00000015852.11	1.7478	6.24215	1.15216e-05	6.32082e-05	15.34	20.44	0.56	0.47	Fcrls	chr3	protein_coding	Fc receptor-like S, scavenger receptor
ENSMUSG00000038241.14	1.74749	7.219	7.63076e-07	6.358e-06	11.29	8.83	0.28	0.29	Cep250	chr2	protein_coding	centrosomal protein 250
ENSMUSG00000031696.8	1.74736	5.37042	0.0001409	0.000544388	6.89	6.88	0.19	0.2	Vps35	chr8	protein_coding	vacuolar protein sorting 35
ENSMUSG00000026234.10	1.74734	9.30007	3.56453e-08	4.16137e-07	41.06	42.74	1.07	1.32	Ncl	chr1	protein_coding	nucleolin
ENSMUSG00000027881.12	1.74625	6.54281	5.4406e-06	3.41849e-05	14.82	18.52	0.44	0.52	Prpf38b	chr3	protein_coding	PRP38 pre-mRNA processing factor 38 (yeast) domain containing B
ENSMUSG00000025823.8	1.74483	8.35719	1.02883e-07	1.08309e-06	67.89	76.33	2.13	2.01	Pdia4	chr6	protein_coding	protein disulfide isomerase associated 4
ENSMUSG00000075284.8	1.74402	6.65582	3.31793e-06	2.28219e-05	7.97	13.2	0.2	0.4	Wipf1	chr2	protein_coding	WAS/WASL interacting protein family, member 1
ENSMUSG00000040760.8	1.74342	6.49517	4.57558e-06	2.98522e-05	6.39	6.44	0.21	0.16	Appl1	chr14	protein_coding	adaptor protein, phosphotyrosine interaction, PH domain and leucine zipper containing 1
ENSMUSG00000020946.11	1.74338	5.61554	6.89525e-05	0.000284439	8.85	7.32	0.17	0.28	Gosr2	chr11	protein_coding	golgi SNAP receptor complex member 2
ENSMUSG00000039294.12	1.74047	4.68003	0.00237329	0.00647183	4.95	5.65	0.27	0.04	BC017643	chr11	protein_coding	cDNA sequence BC017643
ENSMUSG00000036553.14	1.73926	6.15601	1.30921e-05	6.88434e-05	9.36	7.61	0.18	0.3	Sh3tc1	chr5	protein_coding	SH3 domain and tetratricopeptide repeats 1
ENSMUSG00000060126.12	1.73884	5.05133	0.000332534	0.00114087	15.58	11.76	0.34	0.42	Tpt1	chr14	protein_coding	tumor protein, translationally-controlled 1
ENSMUSG00000034807.8	1.7385	6.98423	1.47731e-06	1.1337e-05	21.94	21.5	0.52	0.72	Colgalt1	chr8	protein_coding	collagen beta(1-O)galactosyltransferase 1
ENSMUSG00000037149.9	1.73811	5.42523	0.000152752	0.000587829	5.56	11.99	0.24	0.27	Ddx1	chr12	protein_coding	DEAD (Asp-Glu-Ala-Asp) box polypeptide 1
ENSMUSG00000016921.12	1.73776	6.25831	1.2558e-05	6.84788e-05	12.41	10.18	0.33	0.32	Srsf6	chr2	protein_coding	serine/arginine-rich splicing factor 6
ENSMUSG00000027405.14	1.73593	5.82497	4.51611e-05	0.000198199	16.2	15.77	0.26	0.64	Nop56	chr2	protein_coding	NOP56 ribonucleoprotein
ENSMUSG00000037416.10	1.73586	7.77343	2.66973e-07	2.52614e-06	9.75	9.24	0.27	0.28	Dmxl1	chr18	protein_coding	Dmx-like 1
ENSMUSG00000021576.5	1.73496	4.12784	0.010333	0.0222387	7.19	4.04	0.11	0.19	Pdcd6	chr13	protein_coding	programmed cell death 6
ENSMUSG00000026034.15	1.73477	4.75934	0.00185594	0.00512725	7.21	7.99	0.34	0.11	Clk1	chr1	protein_coding	CDC-like kinase 1
ENSMUSG00000032612.12	1.73396	6.55143	4.21231e-06	2.76096e-05	17.14	11.01	0.36	0.44	Usp4	chr9	protein_coding	ubiquitin specific peptidase 4 (proto-oncogene)
ENSMUSG00000041375.16	1.73228	7.1726	1.02866e-06	8.33426e-06	24.55	28.38	0.65	0.87	Ccdc9	chr7	protein_coding	coiled-coil domain containing 9
ENSMUSG00000030697.6	1.73156	5.70405	6.69946e-05	0.000276612	23.89	19.56	0.59	0.64	Ppp4c	chr7	protein_coding	protein phosphatase 4, catalytic subunit
ENSMUSG00000053436.12	1.72958	6.48403	5.95982e-06	3.59654e-05	12.12	11.09	0.38	0.29	Mapk14	chr17	protein_coding	mitogen-activated protein kinase 14
ENSMUSG00000024096.14	1.72794	5.69452	6.69946e-05	0.000276612	7.58	5.36	0.14	0.23	Ralbp1	chr17	protein_coding	ralA binding protein 1
ENSMUSG00000003437.12	1.7273	5.67753	5.0743e-05	0.000215276	18.9	9.21	0.11	0.66	Paf1	chr7	protein_coding	Paf1, RNA polymerase II associated factor, homolog (S. cerevisiae)
ENSMUSG00000073490.8	1.72703	5.17246	0.000486615	0.00160685	3.15	7.26	0.05	0.25	AI607873	chr1	protein_coding	expressed sequence AI607873
ENSMUSG00000039047.15	1.72677	5.61498	8.42337e-05	0.000343849	3.88	6.58	0.14	0.17	Pigk	chr3	protein_coding	phosphatidylinositol glycan anchor biosynthesis, class K
ENSMUSG00000049775.14	1.72663	6.7257	4.08843e-06	2.68262e-05	45.78	38.38	1.48	0.96	Tmsb4x	chrX	protein_coding	thymosin, beta 4, X chromosome
ENSMUSG00000035776.12	1.72646	4.35892	0.00395048	0.0100724	1.94	3.42	0.03	0.12	Cd99l2	chrX	protein_coding	CD99 antigen-like 2
ENSMUSG00000020841.5	1.72611	7.065	1.35872e-06	1.04816e-05	9.78	8.6	0.23	0.3	Cpd	chr11	protein_coding	carboxypeptidase D
ENSMUSG00000018697.12	1.72535	5.24034	0.000407842	0.00138976	7.66	13.5	0.24	0.38	Aatf	chr11	protein_coding	apoptosis antagonizing transcription factor
ENSMUSG00000071659.3	1.72456	8.25147	1.52493e-07	1.5258e-06	28.53	29.36	0.75	0.93	Hnrnpul2	chr19	protein_coding	heterogeneous nuclear ribonucleoprotein U-like 2
ENSMUSG00000037916.11	1.72351	5.04234	0.000747897	0.00234342	13.8	7.41	0.33	0.26	Ndufv1	chr19	protein_coding	NADH dehydrogenase (ubiquinone) flavoprotein 1
ENSMUSG00000028639.12	1.7233	4.74189	0.00101996	0.00301444	9.79	7.14	0.27	0.21	Ybx1	chr4	protein_coding	Y box protein 1
ENSMUSG00000066306.10	1.72308	6.86198	2.76235e-06	1.98396e-05	9.61	8.12	0.25	0.26	Numa1	chr7	protein_coding	nuclear mitotic apparatus protein 1
ENSMUSG00000042272.15	1.72297	7.35456	8.15862e-07	6.68981e-06	9.71	9.99	0.38	0.2	Sestd1	chr2	protein_coding	SEC14 and spectrin domains 1
ENSMUSG00000037280.10	1.72255	7.31688	9.10546e-07	7.39688e-06	21.62	23.13	0.74	0.57	Galnt6	chr15	protein_coding	UDP-N-acetyl-alpha-D-galactosamine:polypeptide N-acetylgalactosaminyltransferase 6
ENSMUSG00000021488.7	1.72235	8.12831	1.94029e-07	1.91087e-06	12.16	11.65	0.36	0.33	Nsd1	chr13	protein_coding	nuclear receptor-binding SET-domain protein 1
ENSMUSG00000035969.13	1.72177	6.72508	4.5881e-06	2.99285e-05	8.85	11.41	0.35	0.24	Rusc2	chr4	protein_coding	RUN and SH3 domain containing 2
ENSMUSG00000011884.11	1.72156	6.15251	1.53014e-05	8.01399e-05	20.92	22.5	0.59	0.66	Gltp	chr5	protein_coding	glycolipid transfer protein
ENSMUSG00000034163.10	1.7204	6.71621	3.77817e-06	2.48348e-05	6.73	9.53	0.23	0.25	Zfc3h1	chr10	protein_coding	zinc finger, C3H1-type containing
ENSMUSG00000078652.7	1.71862	5.81251	5.41563e-05	0.000225121	11.59	11.03	0.19	0.46	Psme3	chr11	protein_coding	proteaseome (prosome, macropain) activator subunit 3 (PA28 gamma, Ki)
ENSMUSG00000025583.13	1.718	6.81946	2.63382e-06	1.8946e-05	10.27	8.39	0.28	0.26	Rptor	chr11	protein_coding	regulatory associated protein of MTOR, complex 1
ENSMUSG00000020821.15	1.71655	8.17702	2.14057e-07	2.04386e-06	23.83	19.44	0.71	0.56	Kif1c	chr11	protein_coding	kinesin family member 1C
ENSMUSG00000031266.6	1.71654	5.60886	0.000134728	0.000521201	9.42	7.11	0.29	0.18	Gla	chrX	protein_coding	galactosidase, alpha
ENSMUSG00000027288.14	1.71546	7.68241	4.93682e-07	4.254e-06	11.07	12.51	0.43	0.26	Zfp106	chr2	protein_coding	zinc finger protein 106
ENSMUSG00000020806.13	1.71535	6.44197	7.14918e-06	4.28263e-05	12.06	12.15	0.34	0.36	Rhbdf2	chr11	protein_coding	rhomboid 5 homolog 2 (Drosophila)
ENSMUSG00000028945.9	1.71475	4.73164	0.00135216	0.00392678	7.82	7.28	0.15	0.27	Rheb	chr5	protein_coding	Ras homolog enriched in brain
ENSMUSG00000001783.3	1.71329	5.35157	0.000176173	0.000649143	10.41	10.89	0.36	0.27	Rtcb	chr10	protein_coding	RNA 2',3'-cyclic phosphate and 5'-OH ligase
ENSMUSG00000027425.16	1.71259	6.51946	7.99439e-06	4.66183e-05	13.37	12.77	0.39	0.37	Csrp2bp	chr2	protein_coding	cysteine and glycine-rich protein 2 binding protein
ENSMUSG00000038542.12	1.71243	5.69245	9.80903e-05	0.000384319	8.01	10.99	0.23	0.32	Pcid2	chr8	protein_coding	PCI domain containing 2
ENSMUSG00000030403.8	1.71226	5.77646	4.99187e-05	0.000215276	13.49	12.96	0.35	0.42	Vasp	chr7	protein_coding	vasodilator-stimulated phosphoprotein
ENSMUSG00000041164.13	1.71188	6.3909	9.89616e-06	5.51903e-05	12.86	7.61	0.38	0.22	Zmiz2	chr11	protein_coding	zinc finger, MIZ-type containing 2
ENSMUSG00000025138.12	1.7118	5.17002	0.000383804	0.0013126	13.81	7.58	0.4	0.22	Sirt7	chr11	protein_coding	sirtuin 7
ENSMUSG00000057531.11	1.7097	4.97791	0.00117857	0.00344772	7.47	15.88	0.45	0.26	Dtnbp1	chr13	protein_coding	dystrobrevin binding protein 1
ENSMUSG00000101389.1	1.70808	4.80272	0.00107938	0.0031765	23.83	11.44	0.33	0.64	Ms4a4a	chr19	protein_coding	membrane-spanning 4-domains, subfamily A, member 4A
ENSMUSG00000025246.11	1.70775	4.54339	0.00307792	0.00793522	2.86	1.7	0.03	0.09	Tbl1x	chrX	protein_coding	transducin (beta)-like 1 X-linked
ENSMUSG00000044811.11	1.70578	4.71936	0.00135216	0.00392678	15.11	8.06	0.19	0.45	AF251705	chr11	protein_coding	cDNA sequence AF251705
ENSMUSG00000031402.10	1.70528	4.72883	0.00135216	0.00392678	4.73	5	0.12	0.16	Mpp1	chrX	protein_coding	membrane protein, palmitoylated
ENSMUSG00000019471.9	1.70443	6.33032	1.59396e-05	8.34113e-05	20.28	15.3	0.65	0.4	Cdc37	chr9	protein_coding	cell division cycle 37
ENSMUSG00000040842.15	1.70387	6.36687	1.49476e-05	7.84547e-05	12.28	14.96	0.54	0.27	Szrd1	chr4	protein_coding	SUZ RNA binding domain containing 1
ENSMUSG00000036275.11	1.70211	5.50299	0.000176244	0.000649273	9.67	9.68	0.33	0.24	9530068E07Rik	chr11	protein_coding	RIKEN cDNA 9530068E07 gene
ENSMUSG00000006333.12	1.70199	7.02871	1.86002e-06	1.41821e-05	46.17	35.19	1.04	1.34	Rps9	chr7	protein_coding	ribosomal protein S9
ENSMUSG00000048865.14	1.70033	7.92552	3.46276e-07	3.12218e-06	27.71	30.87	0.77	0.96	Arhgap30	chr1	protein_coding	Rho GTPase activating protein 30
ENSMUSG00000075701.8	1.69996	5.50654	0.000176244	0.000649273	16.63	22.82	0.73	0.45	Vimp	chr7	protein_coding	VCP-interacting membrane protein
ENSMUSG00000068882.11	1.69996	5.09802	0.000585487	0.00186168	7.63	9.16	0.24	0.26	Ssb	chr2	protein_coding	Sjogren syndrome antigen B
ENSMUSG00000020219.6	1.69927	3.97081	0.0146523	0.031085	10.57	2.23	0.09	0.24	Timm13	chr10	protein_coding	translocase of inner mitochondrial membrane 13
ENSMUSG00000022961.15	1.69695	8.21881	2.58591e-07	2.44809e-06	12.35	16.58	0.46	0.39	Son	chr16	protein_coding	Son DNA binding protein
ENSMUSG00000020456.15	1.69638	6.29203	1.36403e-05	7.16752e-05	9.41	9.52	0.3	0.26	Ogdh	chr11	protein_coding	oxoglutarate (alpha-ketoglutarate) dehydrogenase (lipoamide)
ENSMUSG00000021127.6	1.69606	6.07328	3.10536e-05	0.000138468	12.02	12.14	0.4	0.31	Zfp36l1	chr12	protein_coding	zinc finger protein 36, C3H type-like 1
ENSMUSG00000002052.6	1.69593	7.48052	9.88109e-07	8.0128e-06	14.74	15.06	0.41	0.47	Supt6	chr11	protein_coding	suppressor of Ty 6
ENSMUSG00000068335.5	1.6959	4.88735	0.00113205	0.00332566	8.82	7.94	0.3	0.19	Dok1	chr6	protein_coding	docking protein 1
ENSMUSG00000030201.13	1.69578	7.51986	8.29308e-07	6.79098e-06	9.69	10.63	0.28	0.32	Lrp6	chr6	protein_coding	low density lipoprotein receptor-related protein 6
ENSMUSG00000000318.14	1.69357	5.89149	5.28542e-05	0.000219932	12.76	12.58	0.44	0.31	Clec10a	chr11	protein_coding	C-type lectin domain family 10, member A
ENSMUSG00000020184.12	1.69228	5.93296	4.79312e-05	0.00020993	12.09	8.95	0.44	0.19	Mdm2	chr10	protein_coding	transformed mouse 3T3 cell double minute 2
ENSMUSG00000057342.11	1.69217	6.18748	2.44363e-05	0.000115864	9.82	9.04	0.21	0.34	Sphk2	chr7	protein_coding	sphingosine kinase 2
ENSMUSG00000000374.7	1.69195	5.72515	0.000105098	0.00041116	4.93	6.09	0.16	0.16	Trappc10	chr10	protein_coding	trafficking protein particle complex 10
ENSMUSG00000046865.6	1.68917	5.5666	0.000125757	0.000487624	28.37	15.92	0.28	0.97	Fbl	chr7	protein_coding	fibrillarin
ENSMUSG00000032116.15	1.68889	6.77294	4.755e-06	3.09787e-05	9.85	10.25	0.26	0.33	Stt3a	chr9	protein_coding	STT3, subunit of the oligosaccharyltransferase complex, homolog A (S. cerevisiae)
ENSMUSG00000047514.6	1.68879	5.44106	0.000203275	0.000742452	7.75	7.09	0.25	0.19	Tspyl1	chr10	protein_coding	testis-specific protein, Y-encoded-like 1
ENSMUSG00000011008.11	1.68822	6.36466	1.20485e-05	6.60396e-05	15.69	17.42	0.41	0.57	Mcoln2	chr3	protein_coding	mucolipin 2
ENSMUSG00000102976.3	1.68696	6.85442	3.81387e-06	2.50515e-05	10.06	17.63	0.33	0.49	Zc3h11a	chr1	protein_coding	zinc finger CCCH type containing 11A
ENSMUSG00000009863.12	1.6865	4.10956	0.0143749	0.0305407	5.23	8.38	0.24	0.17	Sdhb	chr4	protein_coding	succinate dehydrogenase complex, subunit B, iron sulfur (Ip)
ENSMUSG00000030432.10	1.68589	3.97291	0.0207274	0.0408732	3.23	11.09	0.12	0.32	Rpl28	chr7	protein_coding	ribosomal protein L28
ENSMUSG00000054408.9	1.68518	6.37824	1.49476e-05	7.84547e-05	12.07	13.6	0.49	0.28	Spcs3	chr8	protein_coding	signal peptidase complex subunit 3 homolog (S. cerevisiae)
ENSMUSG00000025428.13	1.68507	7.92066	4.60224e-07	4.10227e-06	45.97	44.24	1.4	1.29	Atp5a1	chr18	protein_coding	ATP synthase, H+ transporting, mitochondrial F1 complex, alpha subunit 1
ENSMUSG00000060012.7	1.68504	7.1188	2.18948e-06	1.58366e-05	12.45	14.27	0.47	0.33	Kif13b	chr14	protein_coding	kinesin family member 13B
ENSMUSG00000032382.12	1.68456	5.78625	6.49524e-05	0.00026833	18.74	10.22	0.29	0.54	Snx1	chr9	protein_coding	sorting nexin 1
ENSMUSG00000032336.15	1.68359	7.10514	2.40227e-06	1.73313e-05	14.83	12.56	0.55	0.28	Nptn	chr9	protein_coding	neuroplastin
ENSMUSG00000056851.11	1.68311	5.7625	9.34648e-05	0.000366822	11.46	8.82	0.36	0.24	Pcbp2	chr15	protein_coding	poly(rC) binding protein 2
ENSMUSG00000028426.10	1.68053	6.33921	1.59396e-05	8.34113e-05	11.51	11.3	0.37	0.31	Rad23b	chr4	protein_coding	RAD23b homolog (S. cerevisiae)
ENSMUSG00000000088.6	1.67958	4.11282	0.0143749	0.0305407	8.66	13.87	0.64	0.07	Cox5a	chr9	protein_coding	cytochrome c oxidase subunit Va
ENSMUSG00000093930.1	1.6782	6.72617	6.96297e-06	4.17517e-05	17.26	17.97	0.51	0.54	Hmgcs1	chr13	protein_coding	3-hydroxy-3-methylglutaryl-Coenzyme A synthase 1
ENSMUSG00000033499.11	1.67687	7.35599	1.51316e-06	1.16072e-05	13.29	15.75	0.36	0.51	Larp4b	chr13	protein_coding	La ribonucleoprotein domain family, member 4B
ENSMUSG00000040712.14	1.67674	6.54066	8.63089e-06	4.98733e-05	12.43	9.26	0.33	0.32	Camta2	chr11	protein_coding	calmodulin binding transcription activator 2
ENSMUSG00000027035.8	1.67647	7.17434	2.03547e-06	1.48247e-05	10.3	11.71	0.37	0.3	Cers6	chr2	protein_coding	ceramide synthase 6
ENSMUSG00000019087.11	1.67589	6.98081	3.13411e-06	2.16182e-05	31.37	29.09	0.9	0.91	Atp6ap1	chrX	protein_coding	ATPase, H+ transporting, lysosomal accessory protein 1
ENSMUSG00000073616.8	1.67466	3.96991	0.0207274	0.0408732	2.63	14.41	0.22	0.32	Myeov2	chr1	protein_coding	myeloma overexpressed 2
ENSMUSG00000001419.15	1.67321	6.81484	5.48379e-06	3.44386e-05	8.01	12.51	0.34	0.28	Mef2d	chr3	protein_coding	myocyte enhancer factor 2D
ENSMUSG00000002455.12	1.67321	5.43073	0.000251131	0.000912259	6.84	7.82	0.23	0.21	Prpf6	chr2	protein_coding	PRP6 pre-mRNA splicing factor 6 homolog (yeast)
ENSMUSG00000029484.10	1.67272	6.06603	3.64357e-05	0.000160847	13.64	13.51	0.58	0.24	Anxa3	chr5	protein_coding	annexin A3
ENSMUSG00000024527.9	1.67243	5.87255	6.28948e-05	0.000260122	12.27	8.2	0.36	0.25	Afg3l2	chr18	protein_coding	AFG3-like AAA ATPase 2
ENSMUSG00000032312.6	1.66962	6.20068	2.10187e-05	0.000100802	15.59	13.18	0.32	0.53	Csk	chr9	protein_coding	c-src tyrosine kinase
ENSMUSG00000001151.9	1.66953	7.08839	2.9762e-06	2.12262e-05	5.54	9.68	0.24	0.22	Pcnt	chr10	protein_coding	pericentrin (kendrin)
ENSMUSG00000040048.12	1.66797	4.08662	0.0143749	0.0305407	14.97	7.47	0.15	0.47	Ndufb10	chr17	protein_coding	NADH dehydrogenase (ubiquinone) 1 beta subcomplex, 10
ENSMUSG00000055322.12	1.66771	7.78223	7.59494e-07	6.358e-06	11.53	11.72	0.39	0.31	Tns1	chr1	protein_coding	tensin 1
ENSMUSG00000069049.9	1.66741	4.21218	0.0102213	0.0221018	7.05	2.98	0.15	0.13	Eif2s3y	chrY	protein_coding	eukaryotic translation initiation factor 2, subunit 3, structural gene Y-linked
ENSMUSG00000032244.8	1.66693	6.77861	5.71098e-06	3.54923e-05	9.37	8.85	0.25	0.29	Fem1b	chr9	protein_coding	feminization 1 homolog b (C. elegans)
ENSMUSG00000060036.11	1.66634	4.42531	0.0054914	0.0131809	6.16	9.51	0.08	0.38	Rpl3	chr15	protein_coding	ribosomal protein L3
ENSMUSG00000047843.14	1.66619	4.94469	0.00117857	0.00344772	16.69	11.45	0.63	0.22	Bri3	chr5	protein_coding	brain protein I3
ENSMUSG00000031511.12	1.66604	7.14372	2.73695e-06	1.9661e-05	8.64	9.41	0.26	0.28	Arhgef7	chr8	protein_coding	Rho guanine nucleotide exchange factor (GEF7)
ENSMUSG00000034390.13	1.66599	6.67423	7.63036e-06	4.56641e-05	12.42	10.83	0.36	0.34	Cmip	chr8	protein_coding	c-Maf inducing protein
ENSMUSG00000036499.8	1.66516	6.84742	5.07008e-06	3.19551e-05	8.9	6.98	0.29	0.19	Eea1	chr10	protein_coding	early endosome antigen 1
ENSMUSG00000030655.12	1.66501	8.16349	4.47381e-07	3.9907e-06	9.09	10.6	0.24	0.36	Smg1	chr7	protein_coding	SMG1 homolog, phosphatidylinositol 3-kinase-related kinase (C. elegans)
ENSMUSG00000019055.13	1.66466	6.2872	2.26532e-05	0.00010777	11.6	11.55	0.26	0.43	Plod1	chr4	protein_coding	procollagen-lysine, 2-oxoglutarate 5-dioxygenase 1
ENSMUSG00000023030.14	1.66401	6.66992	8.58207e-06	4.96458e-05	7.82	11.09	0.24	0.33	Slc11a2	chr15	protein_coding	solute carrier family 11 (proton-coupled divalent metal ion transporters), member 2
ENSMUSG00000025364.10	1.66358	5.52468	0.000280551	0.00097392	9.01	10.68	0.32	0.28	Pa2g4	chr10	protein_coding	proliferation-associated 2G4
ENSMUSG00000031529.4	1.66227	6.39751	1.60788e-05	8.41034e-05	6.65	7.32	0.16	0.26	Tnks	chr8	protein_coding	tankyrase, TRF1-interacting ankyrin-related ADP-ribose polymerase
ENSMUSG00000041219.12	1.66107	5.36581	0.000293132	0.00100898	4.86	3.33	0.13	0.11	Arhgap11a	chr2	protein_coding	Rho GTPase activating protein 11A
ENSMUSG00000031835.13	1.66056	6.32919	1.83373e-05	9.08977e-05	10.72	9.07	0.14	0.45	Mbtps1	chr8	protein_coding	membrane-bound transcription factor peptidase, site 1
ENSMUSG00000052833.8	1.6601	5.3789	0.000364279	0.00124675	7.4	14.87	0.44	0.26	Sae1	chr7	protein_coding	SUMO1 activating enzyme subunit 1
ENSMUSG00000092232.1	1.66007	5.24583	0.000407842	0.00138976	13.6	17.57	0.22	0.71	Gm20521	chr14	protein_coding	predicted gene 20521
ENSMUSG00000035992.13	1.65968	6.23388	3.2608e-05	0.000145346	5.89	6.88	0.18	0.2	Fnip1	chr11	protein_coding	folliculin interacting protein 1
ENSMUSG00000034926.3	1.65939	6.74827	6.66235e-06	4.00079e-05	14.59	14.08	0.35	0.51	Dhcr24	chr4	protein_coding	24-dehydrocholesterol reductase
ENSMUSG00000048756.9	1.65782	7.15547	2.91506e-06	2.08793e-05	10.36	10.34	0.32	0.31	Foxo3	chr10	protein_coding	forkhead box O3
ENSMUSG00000059714.11	1.65761	4.42931	0.0054914	0.0131809	4.37	6.74	0.18	0.16	Flot1	chr17	protein_coding	flotillin 1
ENSMUSG00000030816.7	1.65708	6.37451	1.71548e-05	8.55641e-05	9.35	11.85	0.3	0.34	Rnf40	chr7	protein_coding	ring finger protein 40
ENSMUSG00000004054.8	1.6564	5.93898	6.7376e-05	0.00027803	4.72	11.87	0.22	0.3	Map3k11	chr19	protein_coding	mitogen-activated protein kinase kinase kinase 11
ENSMUSG00000035199.6	1.65601	5.36648	0.000293132	0.00100898	14.51	15.17	0.5	0.41	Arl6ip5	chr6	protein_coding	ADP-ribosylation factor-like 6 interacting protein 5
ENSMUSG00000038342.13	1.65589	7.27201	2.10619e-06	1.52973e-05	10.61	9.98	0.29	0.33	Mlxip	chr5	protein_coding	MLX interacting protein
ENSMUSG00000037347.7	1.65523	4.77634	0.00141566	0.00410373	8.58	4.34	0.2	0.18	Chst7	chrX	protein_coding	carbohydrate (N-acetylglucosamino) sulfotransferase 7
ENSMUSG00000020220.14	1.65404	8.25661	4.87021e-07	4.231e-06	9.99	10.74	0.31	0.32	Vps13d	chr4	protein_coding	vacuolar protein sorting 13 D (yeast)
ENSMUSG00000032187.14	1.65369	7.0212	4.21446e-06	2.76187e-05	10.94	10.93	0.35	0.31	Smarca4	chr9	protein_coding	SWI/SNF related, matrix associated, actin dependent regulator of chromatin, subfamily a, member 4
ENSMUSG00000000131.13	1.65369	6.41664	1.50973e-05	7.91161e-05	12.69	7.66	0.28	0.33	Xpo6	chr7	protein_coding	exportin 6
ENSMUSG00000026928.12	1.65338	4.69723	0.00179186	0.00495245	8.63	4.27	0.24	0.14	Card9	chr2	protein_coding	caspase recruitment domain family, member 9
ENSMUSG00000020232.15	1.65332	4.21295	0.0190925	0.0380867	2.22	6.86	0.15	0.14	Hmg20b	chr10	protein_coding	high mobility group 20B
ENSMUSG00000055491.11	1.65126	7.00541	4.35912e-06	2.85514e-05	11.56	14.56	0.27	0.52	Pprc1	chr19	protein_coding	peroxisome proliferative activated receptor, gamma, coactivator-related 1
ENSMUSG00000028430.12	1.65079	6.19717	3.53539e-05	0.000156278	9.53	7.58	0.27	0.24	Nol6	chr4	protein_coding	nucleolar protein family 6 (RNA-associated)
ENSMUSG00000028911.14	1.6497	5.23822	0.000407842	0.00138976	8.83	8.48	0.15	0.37	Srsf4	chr4	protein_coding	serine/arginine-rich splicing factor 4
ENSMUSG00000075415.11	1.64907	7.40323	1.91921e-06	1.42707e-05	8.57	10.01	0.24	0.33	Fnbp1	chr2	protein_coding	formin binding protein 1
ENSMUSG00000021819.10	1.64878	6.84843	5.64043e-06	3.54163e-05	10.34	10.02	0.31	0.31	Zswim8	chr14	protein_coding	zinc finger SWIM-type containing 8
ENSMUSG00000078515.4	1.64758	7.62314	1.2067e-06	9.53733e-06	12.2	10.02	0.3	0.38	Ddi2	chr4	protein_coding	DNA-damage inducible protein 2
ENSMUSG00000039852.14	1.64737	7.05831	4.33792e-06	2.84227e-05	10.2	7.95	0.35	0.2	Rere	chr4	protein_coding	arginine glutamic acid dipeptide (RE) repeats
ENSMUSG00000039191.10	1.64531	7.32992	2.45808e-06	1.772e-05	12.05	12.79	0.3	0.46	Rbpj	chr5	protein_coding	recombination signal binding protein for immunoglobulin kappa J region
ENSMUSG00000030036.7	1.64497	5.30547	0.000538658	0.00171634	2.87	11.06	0.16	0.28	Mogs	chr6	protein_coding	mannosyl-oligosaccharide glucosidase
ENSMUSG00000024914.14	1.64453	4.30752	0.00543074	0.0131809	9.72	7.27	0.15	0.35	Drap1	chr19	protein_coding	Dr1 associated protein 1 (negative cofactor 2 alpha)
ENSMUSG00000068917.10	1.64326	4.92151	0.00195134	0.00536259	6.47	7.6	0.18	0.25	Clk2	chr3	protein_coding	CDC-like kinase 2
ENSMUSG00000033379.11	1.64159	6.0641	6.26747e-05	0.000259241	29.89	40.32	0.99	1.17	Atp6v0b	chr4	protein_coding	ATPase, H+ transporting, lysosomal V0 subunit B
ENSMUSG00000024759.11	1.64085	7.09212	3.82427e-06	2.51154e-05	9.37	12.35	0.3	0.36	Atl3	chr19	protein_coding	atlastin GTPase 3
ENSMUSG00000053510.10	1.64044	6.74788	9.95712e-06	5.51903e-05	14.56	11.05	0.47	0.31	Nrd1	chr4	protein_coding	nardilysin, N-arginine dibasic convertase, NRD convertase 1
ENSMUSG00000029390.11	1.63993	5.77904	0.000142431	0.000549956	16.33	11.86	0.61	0.26	Tmed2	chr5	protein_coding	transmembrane emp24 domain trafficking protein 2
ENSMUSG00000025781.12	1.63905	4.20104	0.0139853	0.0297421	5.49	4.14	0.18	0.11	Atp5c1	chr2	protein_coding	ATP synthase, H+ transporting, mitochondrial F1 complex, gamma polypeptide 1
ENSMUSG00000030447.13	1.63722	6.36467	2.41534e-05	0.000114537	8.89	7.49	0.3	0.21	Cyfip1	chr7	protein_coding	cytoplasmic FMR1 interacting protein 1
ENSMUSG00000028859.12	1.63708	7.32243	2.891e-06	2.07393e-05	23.3	25.53	0.8	0.71	Csf3r	chr4	protein_coding	colony stimulating factor 3 receptor (granulocyte)
ENSMUSG00000026395.14	1.6367	6.84641	8.26841e-06	4.78539e-05	10.7	13.22	0.41	0.33	Ptprc	chr1	protein_coding	protein tyrosine phosphatase, receptor type, C
ENSMUSG00000029108.12	1.63613	7.60188	1.70072e-06	1.30107e-05	10.63	9.77	0.34	0.29	Pcdh7	chr5	protein_coding	protocadherin 7
ENSMUSG00000021451.13	1.63602	6.54196	1.53224e-05	8.02383e-05	8.83	11.97	0.34	0.31	Sema4d	chr13	protein_coding	sema domain, immunoglobulin domain (Ig), transmembrane domain (TM) and short cytoplasmic domain, (semaphorin) 4D
ENSMUSG00000045312.9	1.6354	6.16562	4.46989e-05	0.000196264	5.72	10.17	0.28	0.22	Lhfpl2	chr13	protein_coding	lipoma HMGIC fusion partner-like 2
ENSMUSG00000039501.12	1.63462	6.76468	7.96968e-06	4.66183e-05	7.59	8.18	0.28	0.21	Znfx1	chr2	protein_coding	zinc finger, NFX1-type containing 1
ENSMUSG00000009575.12	1.63412	7.60311	1.70072e-06	1.30107e-05	11.86	11.33	0.32	0.4	Cbx5	chr15	protein_coding	chromobox 5
ENSMUSG00000026867.16	1.63215	6.88388	7.58193e-06	4.53891e-05	9.13	6.02	0.3	0.17	Gapvd1	chr2	protein_coding	GTPase activating protein and VPS9 domains 1
ENSMUSG00000037364.9	1.63202	6.74907	8.90774e-06	5.14245e-05	22.73	15.59	0.53	0.65	Srrt	chr5	protein_coding	serrate RNA effector molecule homolog (Arabidopsis)
ENSMUSG00000037503.10	1.6304	7.1608	4.05101e-06	2.65855e-05	13.3	16.64	0.39	0.54	Fam168b	chr1	protein_coding	family with sequence similarity 168, member B
ENSMUSG00000014195.13	1.63038	5.76359	0.000134543	0.000520593	11.12	13.2	0.35	0.4	Dnajc7	chr11	protein_coding	DnaJ (Hsp40) homolog, subfamily C, member 7
ENSMUSG00000029119.7	1.63035	6.18188	4.10077e-05	0.000180315	12.57	10.67	0.36	0.35	Man2b2	chr5	protein_coding	mannosidase 2, alpha B2
ENSMUSG00000093668.3	1.62999	3.94376	0.0207274	0.0408732	4.29	5.39	0.16	0.14	Pou5f2	chr13	protein_coding	POU domain class 5, transcription factor 2
ENSMUSG00000002984.14	1.62855	4.97232	0.00117857	0.00344772	10.11	8.98	0.13	0.44	Tomm40	chr7	protein_coding	translocase of outer mitochondrial membrane 40 homolog (yeast)
ENSMUSG00000030766.13	1.6278	5.67869	0.000221577	0.000806974	5.28	9.35	0.18	0.27	Arhgap17	chr7	protein_coding	Rho GTPase activating protein 17
ENSMUSG00000028459.9	1.62653	5.59459	0.000199246	0.000727953	9.36	8.89	0.34	0.23	Cd72	chr4	protein_coding	CD72 antigen
ENSMUSG00000068823.8	1.62586	7.3666	2.90487e-06	2.08225e-05	18.07	19.54	0.59	0.58	Csde1	chr3	protein_coding	cold shock domain containing E1, RNA binding
ENSMUSG00000045404.13	1.62546	5.44265	0.000401537	0.00136891	6.72	7.69	0.18	0.27	Kcnk13	chr12	protein_coding	potassium channel, subfamily K, member 13
ENSMUSG00000017478.13	1.62542	6.06151	7.3346e-05	0.000301481	7.32	10.94	0.33	0.24	Zc3h18	chr8	protein_coding	zinc finger CCCH-type containing 18
ENSMUSG00000030786.16	1.62514	8.22356	7.17645e-07	6.09103e-06	25.2	25.02	0.83	0.74	Itgam	chr7	protein_coding	integrin alpha M
ENSMUSG00000059796.14	1.62476	6.20814	5.04937e-05	0.000215276	21.34	22.73	0.65	0.72	Eif4a1	chr11	protein_coding	eukaryotic translation initiation factor 4A1
ENSMUSG00000030056.6	1.62343	4.06607	0.0199509	0.0394308	3.69	5.48	0.07	0.21	Isy1	chr6	protein_coding	ISY1 splicing factor homolog (S. cerevisiae)
ENSMUSG00000036180.12	1.62308	6.59169	1.54043e-05	8.06561e-05	7.42	11.05	0.21	0.36	Gatad2a	chr8	protein_coding	GATA zinc finger domain containing 2A
ENSMUSG00000027177.12	1.62157	6.33459	2.97953e-05	0.000132954	5.24	5.48	0.1	0.23	Hipk3	chr2	protein_coding	homeodomain interacting protein kinase 3
ENSMUSG00000073982.8	1.62098	5.22634	0.000513395	0.00163826	11.76	16.13	0.32	0.54	Rhog	chr7	protein_coding	ras homolog gene family, member G
ENSMUSG00000055541.15	1.61866	6.66518	1.30148e-05	6.84788e-05	15.88	13.9	0.51	0.42	Lair1	chr7	protein_coding	leukocyte-associated Ig-like receptor 1
ENSMUSG00000020705.6	1.61795	5.8609	8.909e-05	0.000354829	8.94	6.47	0.18	0.29	Ddx42	chr11	protein_coding	DEAD (Asp-Glu-Ala-Asp) box polypeptide 42
ENSMUSG00000024357.9	1.6171	4.29659	0.00745624	0.0175331	4.7	6.05	0.13	0.2	Sil1	chr18	protein_coding	endoplasmic reticulum chaperone SIL1 homolog (S. cerevisiae)
ENSMUSG00000026596.11	1.61655	7.49571	2.93692e-06	2.10317e-05	9.62	8.82	0.34	0.24	Abl2	chr1	protein_coding	v-abl Abelson murine leukemia viral oncogene 2 (arg, Abelson-related gene)
ENSMUSG00000002833.10	1.61626	5.39442	0.000473483	0.00160112	6.64	12.14	0.29	0.3	Hdgfrp2	chr17	protein_coding	hepatoma-derived growth factor, related protein 2
ENSMUSG00000025477.11	1.61515	5.58336	0.000242312	0.000880743	7.43	8.64	0.25	0.25	Inpp5a	chr7	protein_coding	inositol polyphosphate-5-phosphatase A
ENSMUSG00000089911.4	1.61444	4.91419	0.00195134	0.00536259	3.94	6.63	0.22	0.12	Hiat1	chr3	protein_coding	hippocampus abundant gene transcript 1
ENSMUSG00000017721.13	1.61343	5.69706	0.000152588	0.000587829	10.28	7.96	0.16	0.39	Pigt	chr2	protein_coding	phosphatidylinositol glycan anchor biosynthesis, class T
ENSMUSG00000034203.7	1.61179	3.93545	0.0292341	0.0566957	3.2	7.14	0.18	0.16	Chchd4	chr6	protein_coding	coiled-coil-helix-coiled-coil-helix domain containing 4
ENSMUSG00000031441.13	1.61073	6.36564	2.7668e-05	0.000130446	5.67	5.88	0.17	0.19	Atp11a	chr8	protein_coding	ATPase, class VI, type 11A
ENSMUSG00000058709.9	1.61068	4.83094	0.00321065	0.00826003	3.61	8.68	0.15	0.24	Egln2	chr7	protein_coding	egl-9 family hypoxia-inducible factor 2
ENSMUSG00000020962.11	1.60862	6.63462	1.74092e-05	8.66005e-05	7.95	11.03	0.29	0.31	Gtf2a1	chr12	protein_coding	general transcription factor II A, 1
ENSMUSG00000022781.8	1.60697	7.11779	5.99967e-06	3.6194e-05	11.63	14.05	0.39	0.42	Pak2	chr16	protein_coding	p21 protein (Cdc42/Rac)-activated kinase 2
ENSMUSG00000050244.8	1.60694	6.52282	2.23159e-05	0.00010629	6.1	8.68	0.25	0.22	Heatr1	chr13	protein_coding	HEAT repeat containing 1
ENSMUSG00000042507.12	1.6062	6.85724	9.75029e-06	5.51903e-05	9.6	7.24	0.28	0.25	Elmsan1	chr12	protein_coding	ELM2 and Myb/SANT-like domain containing 1
ENSMUSG00000001768.13	1.60592	6.07522	9.05532e-05	0.00035608	7.07	7.7	0.25	0.21	Rin2	chr2	protein_coding	Ras and Rab interactor 2
ENSMUSG00000020153.12	1.60591	4.28638	0.00745624	0.0175331	14.19	5.56	0.28	0.3	Ndufs7	chr10	protein_coding	NADH dehydrogenase (ubiquinone) Fe-S protein 7
ENSMUSG00000030189.13	1.60502	5.69729	0.000183873	0.00067393	11.77	16.88	0.27	0.63	Ybx3	chr6	protein_coding	Y box protein 3
ENSMUSG00000026219.12	1.6044	7.14295	5.29621e-06	3.33632e-05	6.8	8.7	0.21	0.28	Trip12	chr1	protein_coding	thyroid hormone receptor interactor 12
ENSMUSG00000061132.11	1.60398	4.96333	0.00117857	0.00344772	6.65	8.15	0.16	0.3	Blnk	chr19	protein_coding	B cell linker
ENSMUSG00000039231.16	1.60147	5.03134	0.00121951	0.00355842	3.01	3.57	0.09	0.12	Suv39h1	chrX	protein_coding	suppressor of variegation 3-9 homolog 1 (Drosophila)
ENSMUSG00000038733.11	1.60142	7.28551	4.47217e-06	2.92093e-05	12.49	12.6	0.33	0.46	Wdr26	chr1	protein_coding	WD repeat domain 26
ENSMUSG00000026918.14	1.60137	5.1632	0.00102311	0.00302302	3.21	3.31	0.13	0.08	Brd3	chr2	protein_coding	bromodomain containing 3
ENSMUSG00000035901.12	1.60094	5.78942	0.000142431	0.000549956	6.77	4.92	0.24	0.13	Dennd5a	chr7	protein_coding	DENN/MADD domain containing 5A
ENSMUSG00000026842.14	1.60021	6.67343	1.55204e-05	8.12523e-05	9.98	5.33	0.16	0.31	Abl1	chr2	protein_coding	c-abl oncogene 1, non-receptor tyrosine kinase
ENSMUSG00000028367.5	1.59973	4.88947	0.00195134	0.00536259	17.06	11.7	0.37	0.51	Txn1	chr4	protein_coding	thioredoxin 1
ENSMUSG00000031986.5	1.59928	4.57988	0.00548854	0.0131809	7.53	3.88	0.23	0.12	Sprtn	chr8	protein_coding	SprT-like N-terminal domain
ENSMUSG00000021218.9	1.59924	6.57573	2.21897e-05	0.000105702	13.75	23.45	0.43	0.75	Gdi2	chr13	protein_coding	guanosine diphosphate (GDP) dissociation inhibitor 2
ENSMUSG00000025134.2	1.59884	5.75627	0.000243122	0.000883601	6.21	9.49	0.34	0.17	Alyref	chr11	protein_coding	Aly/REF export factor
ENSMUSG00000039630.9	1.59674	5.74113	0.000161439	0.000596585	3.52	3.76	0.12	0.11	Hnrnpu	chr1	protein_coding	heterogeneous nuclear ribonucleoprotein U
ENSMUSG00000032127.8	1.59401	5.47068	0.000512042	0.00163408	7.83	6.66	0.21	0.25	Vps11	chr9	protein_coding	vacuolar protein sorting 11 (yeast)
ENSMUSG00000022957.17	1.59386	8.8127	6.16511e-07	5.25206e-06	10.83	13.66	0.39	0.39	Itsn1	chr16	protein_coding	intersectin 1 (SH3 domain protein 1A)
ENSMUSG00000009291.10	1.5938	6.05514	7.3346e-05	0.000301481	13.9	16.38	0.34	0.62	Pttg1ip	chr10	protein_coding	pituitary tumor-transforming 1 interacting protein
ENSMUSG00000026509.13	1.59224	5.98969	0.000111871	0.000437287	11.74	9.11	0.29	0.36	Capn2	chr1	protein_coding	calpain 2
ENSMUSG00000020612.14	1.59165	7.70442	2.44744e-06	1.76503e-05	24.48	29.89	0.76	0.97	Prkar1a	chr11	protein_coding	protein kinase, cAMP dependent regulatory, type I, alpha
ENSMUSG00000066568.10	1.59165	5.65371	0.000321756	0.00110482	8.55	10.02	0.27	0.31	Lsm14a	chr7	protein_coding	LSM14 homolog A (SCD6, S. cerevisiae)
ENSMUSG00000021518.3	1.59001	5.65436	0.000321756	0.00110482	6.98	8.18	0.24	0.24	Ptdss1	chr13	protein_coding	phosphatidylserine synthase 1
ENSMUSG00000045216.7	1.58996	5.73246	0.000161439	0.000596585	8.84	6.25	0.24	0.24	Hs6st1	chr1	protein_coding	heparan sulfate 6-O-sulfotransferase 1
ENSMUSG00000048163.11	1.5896	4.65	0.00314127	0.00809174	7.52	5.89	0.12	0.29	Selplg	chr5	protein_coding	selectin, platelet (p-selectin) ligand
ENSMUSG00000024955.11	1.58926	4.96317	0.00253169	0.00687519	5.78	7.93	0.24	0.2	Esrra	chr19	protein_coding	estrogen related receptor, alpha
ENSMUSG00000040481.14	1.58899	7.09744	8.62107e-06	4.98557e-05	5.37	6.63	0.22	0.16	Bptf	chr11	protein_coding	bromodomain PHD finger transcription factor
ENSMUSG00000005656.8	1.58865	4.74286	0.00318424	0.00819726	5.17	8.15	0.23	0.2	Snx6	chr12	protein_coding	sorting nexin 6
ENSMUSG00000021108.15	1.58813	6.56947	2.21897e-05	0.000105702	11.02	11.19	0.32	0.39	Prkch	chr12	protein_coding	protein kinase C, eta
ENSMUSG00000026288.12	1.58722	6.70092	1.64467e-05	8.55641e-05	12.8	9.47	0.35	0.35	Inpp5d	chr1	protein_coding	inositol polyphosphate-5-phosphatase D
ENSMUSG00000065954.8	1.58655	7.47302	3.74753e-06	2.4646e-05	12.17	12.34	0.34	0.44	Tacc1	chr8	protein_coding	transforming, acidic coiled-coil containing protein 1
ENSMUSG00000035284.9	1.58619	7.72651	2.35535e-06	1.69995e-05	9.86	9.67	0.31	0.31	Vps13c	chr9	protein_coding	vacuolar protein sorting 13C (yeast)
ENSMUSG00000032575.14	1.58563	6.21962	7.12329e-05	0.000293748	15.36	16.36	0.62	0.4	Manf	chr9	protein_coding	mesencephalic astrocyte-derived neurotrophic factor
ENSMUSG00000037197.9	1.58497	5.3124	0.000562452	0.00179122	13.08	12.39	0.34	0.46	Rbm17	chr2	protein_coding	RNA binding motif protein 17
ENSMUSG00000021670.12	1.58467	7.09453	8.62107e-06	4.98557e-05	15.16	14.28	0.4	0.53	Hmgcr	chr13	protein_coding	3-hydroxy-3-methylglutaryl-Coenzyme A reductase
ENSMUSG00000026737.10	1.58436	5.68932	0.000221577	0.000806974	6.59	8.65	0.21	0.28	Pip4k2a	chr2	protein_coding	phosphatidylinositol-5-phosphate 4-kinase, type II, alpha
ENSMUSG00000079426.10	1.58398	5.92102	0.000118703	0.000462173	15.79	12.34	0.48	0.41	Arpc4	chr6	protein_coding	actin related protein 2/3 complex, subunit 4
ENSMUSG00000023944.12	1.5836	8.47925	1.07295e-06	8.68739e-06	74.33	75.93	2.59	2.23	Hsp90ab1	chr17	protein_coding	heat shock protein 90 alpha (cytosolic), class B member 1
ENSMUSG00000047731.15	1.58318	6.63654	2.07377e-05	0.000100802	13.28	12.25	0.41	0.4	Wbp1l	chr19	protein_coding	WW domain binding protein 1 like
ENSMUSG00000026766.14	1.58287	4.17893	0.0259956	0.0506959	2.97	8.66	0.33	0.07	Mmadhc	chr2	protein_coding	methylmalonic aciduria (cobalamin deficiency) cblD type, with homocystinuria
ENSMUSG00000030521.9	1.58254	4.73642	0.00318424	0.00819726	6.8	5.28	0.22	0.16	Mphosph10	chr7	protein_coding	M-phase phosphoprotein 10 (U3 small nucleolar ribonucleoprotein)
ENSMUSG00000034243.14	1.58232	7.35758	4.53349e-06	2.95933e-05	8.38	6.75	0.23	0.25	Golgb1	chr16	protein_coding	golgi autoantigen, golgin subfamily b, macrogolgin 1
ENSMUSG00000027829.13	1.58217	4.94193	0.00151685	0.00439047	6.89	7.25	0.08	0.36	Ccnl1	chr3	protein_coding	cyclin L1
ENSMUSG00000042015.14	1.58217	5.68404	0.000221577	0.000806974	5.15	5.44	0.13	0.2	Wdr41	chr13	protein_coding	WD repeat domain 41
ENSMUSG00000032350.8	1.58154	5.5216	0.000529858	0.00168888	6.11	7.59	0.27	0.17	Gclc	chr9	protein_coding	glutamate-cysteine ligase, catalytic subunit
ENSMUSG00000005779.10	1.58128	4.65378	0.00314127	0.00809174	11.79	9.24	0.37	0.29	Psmb4	chr3	protein_coding	proteasome (prosome, macropain) subunit, beta type 4
ENSMUSG00000020386.5	1.58015	4.27429	0.0102213	0.0221018	9.13	6.26	0.23	0.24	Sar1b	chr11	protein_coding	SAR1 gene homolog B (S. cerevisiae)
ENSMUSG00000058239.11	1.57942	5.02471	0.00201257	0.00551025	10.73	9	0.43	0.2	Usf2	chr7	protein_coding	upstream transcription factor 2
ENSMUSG00000001542.6	1.57876	5.59542	0.000308421	0.00105962	7.65	6.18	0.18	0.25	Ell2	chr13	protein_coding	elongation factor RNA polymerase II 2
ENSMUSG00000038324.11	1.57834	5.80391	0.000212997	0.00077696	8.71	9.38	0.26	0.32	Trpc4ap	chr2	protein_coding	transient receptor potential cation channel, subfamily C, member 4 associated protein
ENSMUSG00000030662.9	1.57791	5.97797	0.000131353	0.000508466	8.25	6.25	0.19	0.27	Ipo5	chr14	protein_coding	importin 5
ENSMUSG00000031393.14	1.57784	6.35176	5.02844e-05	0.000215276	4.04	4.06	0.16	0.11	Mecp2	chrX	protein_coding	methyl CpG binding protein 2
ENSMUSG00000049401.10	1.57739	5.52053	0.000644165	0.00204048	6.51	12.28	0.36	0.26	Ogfr	chr2	protein_coding	opioid growth factor receptor
ENSMUSG00000025066.9	1.57716	4.9375	0.00151685	0.00439047	8.81	10.36	0.07	0.52	Sfr1	chr19	protein_coding	SWI5 dependent recombination repair 1
ENSMUSG00000032867.8	1.57677	6.05969	0.000105674	0.000413327	7.77	6.29	0.3	0.16	Fbxw8	chr5	protein_coding	F-box and WD-40 domain protein 8
ENSMUSG00000024397.12	1.57626	3.60613	0.0319911	0.0616975	7.9	2.71	0.05	0.24	Aif1	chr17	protein_coding	allograft inflammatory factor 1
ENSMUSG00000021686.4	1.57608	6.65528	2.45836e-05	0.000116532	12.64	13.77	0.44	0.41	Ap3b1	chr13	protein_coding	adaptor-related protein complex 3, beta 1 subunit
ENSMUSG00000023952.11	1.5758	5.97054	0.000131353	0.000508466	13.44	8.99	0.24	0.46	Gtpbp2	chr17	protein_coding	GTP binding protein 2
ENSMUSG00000041530.14	1.5748	6.818	1.8268e-05	9.05662e-05	9.1	7.47	0.3	0.24	Ago1	chr4	protein_coding	argonaute RISC catalytic subunit 1
ENSMUSG00000020196.9	1.57446	6.6106	2.4825e-05	0.000117661	6.54	7.24	0.23	0.22	Cabin1	chr10	protein_coding	calcineurin binding protein 1
ENSMUSG00000035181.5	1.57399	6.8322	1.48142e-05	7.77765e-05	8.73	6.87	0.25	0.25	Heatr5a	chr12	protein_coding	HEAT repeat containing 5A
ENSMUSG00000032698.13	1.57287	5.25562	0.00107778	0.00317281	12.63	8.3	0.41	0.26	Lmo2	chr2	protein_coding	LIM domain only 2
ENSMUSG00000027195.8	1.57207	6.00286	9.52831e-05	0.000373361	20.95	14.73	0.4	0.72	Hsd17b12	chr2	protein_coding	hydroxysteroid (17-beta) dehydrogenase 12
ENSMUSG00000058013.9	1.57166	7.34683	6.20685e-06	3.74009e-05	8.81	12.25	0.28	0.4	2021-09-11	chr5	protein_coding	septin 11
ENSMUSG00000005204.10	1.57075	5.61112	0.000373304	0.0012774	5.38	14.75	0.41	0.26	Senp3	chr11	protein_coding	SUMO/sentrin specific peptidase 3
ENSMUSG00000028962.12	1.56778	6.7189	1.94583e-05	9.61432e-05	11.35	12.49	0.26	0.5	Slc4a2	chr5	protein_coding	solute carrier family 4 (anion exchanger), member 2
ENSMUSG00000019362.7	1.56751	4.04153	0.0199509	0.0394308	13.61	9.33	0.5	0.22	D8Ertd738e	chr8	protein_coding	DNA segment, Chr 8, ERATO Doi 738, expressed
ENSMUSG00000019433.8	1.56739	4.94178	0.00151685	0.00439047	8.64	10.16	0.24	0.36	Gipc1	chr8	protein_coding	GIPC PDZ domain containing family, member 1
ENSMUSG00000009079.14	1.5663	7.9742	2.49454e-06	1.79794e-05	32.63	35.95	0.88	1.33	Ewsr1	chr11	protein_coding	Ewing sarcoma breakpoint region 1
ENSMUSG00000025354.4	1.56607	6.05059	0.000123325	0.000478244	8.48	7.92	0.32	0.21	Dnajc14	chr10	protein_coding	DnaJ (Hsp40) homolog, subfamily C, member 14
ENSMUSG00000035726.7	1.5647	7.11309	9.06816e-06	5.2326e-05	15.31	17.2	0.45	0.6	Supt16	chr14	protein_coding	suppressor of Ty 16
ENSMUSG00000022799.4	1.56303	7.55885	4.79356e-06	3.12244e-05	10.51	14.42	0.5	0.31	Arhgap31	chr16	protein_coding	Rho GTPase activating protein 31
ENSMUSG00000024566.8	1.56271	6.12444	8.18914e-05	0.000334659	6.09	7.34	0.13	0.3	Atp9b	chr18	protein_coding	ATPase, class II, type 9B
ENSMUSG00000006932.14	1.56187	6.59977	2.79465e-05	0.000131725	14.85	13.39	0.47	0.44	Ctnnb1	chr9	protein_coding	catenin (cadherin associated protein), beta 1
ENSMUSG00000046574.7	1.56118	6.80748	1.92952e-05	9.535e-05	7.53	9.54	0.28	0.28	Prr12	chr7	protein_coding	proline rich 12
ENSMUSG00000003032.8	1.55996	5.83574	0.000222414	0.00080986	9.87	9.7	0.36	0.27	Klf4	chr4	protein_coding	Kruppel-like factor 4 (gut)
ENSMUSG00000032637.13	1.55972	7.12584	1.04138e-05	5.73018e-05	14.83	17.35	0.46	0.59	Atxn2l	chr7	protein_coding	ataxin 2-like
ENSMUSG00000027479.12	1.5597	7.28663	8.05276e-06	4.66205e-05	9.91	12.48	0.32	0.41	Mapre1	chr2	protein_coding	microtubule-associated protein, RP/EB family, member 1
ENSMUSG00000018474.15	1.55658	7.55358	4.47227e-06	2.92093e-05	15.37	12.05	0.37	0.52	Chd3	chr11	protein_coding	chromodomain helicase DNA binding protein 3
ENSMUSG00000036918.13	1.55611	6.22566	9.93113e-05	0.000389021	6.97	6.42	0.26	0.17	Ttc7	chr17	protein_coding	tetratricopeptide repeat domain 7
ENSMUSG00000034088.13	1.55376	6.58558	3.54235e-05	0.000156566	7.7	8.19	0.2	0.32	Hdlbp	chr1	protein_coding	high density lipoprotein (HDL) binding protein
ENSMUSG00000040007.8	1.55247	6.10456	0.000110887	0.000433487	7.37	8.18	0.3	0.21	Bahd1	chr2	protein_coding	bromo adjacent homology domain containing 1
ENSMUSG00000029458.12	1.55227	5.34651	0.000722261	0.00227317	5.03	4.93	0.16	0.16	Brap	chr5	protein_coding	BRCA1 associated protein
ENSMUSG00000026425.13	1.55092	7.49681	6.43785e-06	3.87611e-05	10.14	12.61	0.42	0.33	Srgap2	chr1	protein_coding	SLIT-ROBO Rho GTPase activating protein 2
ENSMUSG00000098650.1	1.5509	5.9386	0.000147285	0.000568209	12.34	10.95	0.46	0.3	Gm28048	chr11	protein_coding	predicted gene, 28048
ENSMUSG00000024835.12	1.55057	4.72241	0.00416603	0.0105912	5.8	7.6	0.29	0.16	Coro1b	chr19	protein_coding	coronin, actin binding protein 1B
ENSMUSG00000028149.10	1.54978	6.06714	0.000123325	0.000478244	6.02	8.85	0.24	0.25	Rap1gds1	chr3	protein_coding	RAP1, GTP-GDP dissociation stimulator 1
ENSMUSG00000028923.12	1.54919	5.1821	0.0013142	0.00381833	9.93	9.32	0.32	0.31	Necap2	chr4	protein_coding	NECAP endocytosis associated 2
ENSMUSG00000021144.12	1.54903	5.28774	0.000698757	0.00220373	10.21	4.35	0.25	0.21	Mta1	chr12	protein_coding	metastasis associated 1
ENSMUSG00000028161.15	1.54841	5.66564	0.000321756	0.00110482	4.99	5.85	0.16	0.19	Ppp3ca	chr3	protein_coding	protein phosphatase 3, catalytic subunit, alpha isoform
ENSMUSG00000031799.9	1.54835	5.53177	0.000435776	0.0014771	12.17	10.28	0.31	0.41	Tpm4	chr8	protein_coding	tropomyosin 4
ENSMUSG00000026223.13	1.54751	6.19208	9.49281e-05	0.000372128	18.76	15.63	0.71	0.42	Itm2c	chr1	protein_coding	integral membrane protein 2C
ENSMUSG00000003873.10	1.54734	4.02582	0.0276114	0.0537074	6.88	9.44	0.19	0.34	Bax	chr7	protein_coding	BCL2-associated X protein
ENSMUSG00000024789.10	1.54696	6.06515	0.000123325	0.000478244	6.14	7.61	0.23	0.22	Jak2	chr19	protein_coding	Janus kinase 2
ENSMUSG00000021608.12	1.54609	6.2131	8.22293e-05	0.000335928	10.03	10.97	0.34	0.35	Lpcat1	chr13	protein_coding	lysophosphatidylcholine acyltransferase 1
ENSMUSG00000021427.9	1.54551	7.705	4.61933e-06	3.01055e-05	10.81	12.78	0.37	0.41	Ssr1	chr13	protein_coding	signal sequence receptor, alpha
ENSMUSG00000027540.11	1.54477	6.37873	6.03894e-05	0.000249986	8.99	11.52	0.36	0.31	Ptpn1	chr2	protein_coding	protein tyrosine phosphatase, non-receptor type 1
ENSMUSG00000032570.14	1.54474	6.6258	3.47358e-05	0.000153582	10.24	6.58	0.26	0.28	Atp2c1	chr9	protein_coding	ATPase, Ca++-sequestering
ENSMUSG00000010936.10	1.54426	5.78882	0.000359364	0.00123108	4.61	13.54	0.27	0.34	Vac14	chr8	protein_coding	Vac14 homolog (S. cerevisiae)
ENSMUSG00000056952.11	1.54392	6.02049	0.000137654	0.000532461	9.32	10.93	0.23	0.43	Tatdn2	chr6	protein_coding	TatD DNase domain containing 2
ENSMUSG00000024613.14	1.5435	6.01257	0.000117599	0.000457924	10.31	4.57	0.18	0.29	Tcof1	chr18	protein_coding	Treacher Collins Franceschetti syndrome 1, homolog
ENSMUSG00000002103.13	1.54297	6.81534	2.02881e-05	0.000100176	14.55	11.01	0.48	0.36	Acp2	chr2	protein_coding	acid phosphatase 2, lysosomal
ENSMUSG00000022180.6	1.54296	7.26444	1.20849e-05	6.60685e-05	17.05	22.88	0.83	0.5	Slc7a8	chr14	protein_coding	solute carrier family 7 (cationic amino acid transporter, y+ system), member 8
ENSMUSG00000020375.7	1.54282	5.01182	0.0032194	0.00828138	2.97	8.39	0.29	0.11	Rufy1	chr11	protein_coding	RUN and FYVE domain containing 1
ENSMUSG00000027184.12	1.54014	7.04192	1.70819e-05	8.55641e-05	10.85	11.01	0.4	0.32	Caprin1	chr2	protein_coding	cell cycle associated protein 1
ENSMUSG00000004393.8	1.53958	4.92751	0.00250891	0.00682242	5.09	9.78	0.2	0.3	Ddx56	chr11	protein_coding	DEAD (Asp-Glu-Ala-Asp) box polypeptide 56
ENSMUSG00000025465.10	1.53939	4.2614	0.0244409	0.0477831	4.48	6.58	0.28	0.09	Echs1	chr7	protein_coding	enoyl Coenzyme A hydratase, short chain, 1, mitochondrial
ENSMUSG00000022521.9	1.53797	7.12262	1.42245e-05	7.47018e-05	6.23	8.02	0.27	0.21	Crebbp	chr16	protein_coding	CREB binding protein
ENSMUSG00000030341.15	1.53782	5.98716	0.000161132	0.000595572	20.79	10.46	0.53	0.48	Tnfrsf1a	chr6	protein_coding	tumor necrosis factor receptor superfamily, member 1a
ENSMUSG00000020538.13	1.53689	5.88391	0.000196003	0.000716247	7.42	6.84	0.2	0.26	Srebf1	chr11	protein_coding	sterol regulatory element binding transcription factor 1
ENSMUSG00000027012.13	1.53516	5.49679	0.000782997	0.00245089	7.73	8.43	0.41	0.14	Dync1i2	chr2	protein_coding	dynein cytoplasmic 1 intermediate chain 2
ENSMUSG00000010663.4	1.53439	5.78114	0.000253577	0.00092096	9.22	7.32	0.33	0.21	Fads1	chr19	protein_coding	fatty acid desaturase 1
ENSMUSG00000015087.12	1.53406	5.65977	0.000481776	0.00160685	8.02	8.04	0.29	0.24	Rabl6	chr2	protein_coding	RAB, member RAS oncogene family-like 6
ENSMUSG00000021038.14	1.53117	5.22459	0.00105195	0.00310151	7.75	6.33	0.22	0.23	Vipas39	chr12	protein_coding	VPS33B interacting protein, apical-basolateral polarity regulator, spe-39 homolog
ENSMUSG00000098112.5	1.53003	5.11597	0.0020333	0.00556574	7.83	9.06	0.32	0.24	Bin2	chr15	protein_coding	bridging integrator 2
ENSMUSG00000021102.3	1.52867	3.89029	0.0410831	0.0747708	4.29	8.82	0.24	0.21	Glrx5	chr12	protein_coding	glutaredoxin 5 homolog (S. cerevisiae)
ENSMUSG00000030678.6	1.52831	6.57678	4.49122e-05	0.00019713	19.8	22.25	0.7	0.7	Maz	chr7	protein_coding	MYC-associated zinc finger protein (purine-binding transcription factor)
ENSMUSG00000027889.15	1.52735	5.8732	0.000273825	0.00097392	6.51	9.11	0.16	0.36	Ampd2	chr3	protein_coding	adenosine monophosphate deaminase 2
ENSMUSG00000041815.11	1.52715	5.84442	0.000222414	0.00080986	9.07	8.91	0.28	0.31	Poldip3	chr15	protein_coding	polymerase (DNA-directed), delta interacting protein 3
ENSMUSG00000013593.10	1.52695	5.33966	0.000891799	0.00268735	11.05	13.9	0.54	0.3	Ndufs2	chr1	protein_coding	NADH dehydrogenase (ubiquinone) Fe-S protein 2
ENSMUSG00000028759.11	1.52592	6.63673	3.47358e-05	0.000153582	9.26	10.03	0.3	0.34	Hp1bp3	chr4	protein_coding	heterochromatin protein 1, binding protein 3
ENSMUSG00000042349.11	1.52585	6.38345	8.21123e-05	0.000335487	11.44	14.66	0.38	0.49	Ikbke	chr1	protein_coding	inhibitor of kappaB kinase epsilon
ENSMUSG00000003810.10	1.52546	5.8747	0.000196003	0.000716247	6.44	4.3	0.16	0.19	Mast2	chr4	protein_coding	microtubule associated serine/threonine kinase 2
ENSMUSG00000005506.14	1.52438	7.51874	8.04256e-06	4.66183e-05	10.08	13.58	0.39	0.4	Celf1	chr2	protein_coding	CUGBP, Elav-like family member 1
ENSMUSG00000021709.12	1.52426	6.10792	0.000156378	0.000587829	4.98	5.8	0.17	0.19	Erbb2ip	chr13	protein_coding	Erbb2 interacting protein
ENSMUSG00000020362.11	1.52423	5.8932	0.000283613	0.000980072	5.04	5.6	0.25	0.11	Cnot6	chr11	protein_coding	CCR4-NOT transcription complex, subunit 6
ENSMUSG00000015733.11	1.52382	5.821	0.000312906	0.00107483	9.42	13.2	0.52	0.25	Capza2	chr6	protein_coding	capping protein (actin filament) muscle Z-line, alpha 2
ENSMUSG00000044857.7	1.52242	5.42048	0.000744062	0.0023316	7.68	8.95	0.19	0.36	Lemd2	chr17	protein_coding	LEM domain containing 2
ENSMUSG00000036435.11	1.5222	4.76998	0.00415947	0.0105752	5.29	2.82	0.13	0.13	Exoc1	chr5	protein_coding	exocyst complex component 1
ENSMUSG00000026630.7	1.52069	4.5415	0.0125562	0.0268427	7.46	18.77	0.62	0.3	Batf3	chr1	protein_coding	basic leucine zipper transcription factor, ATF-like 3
ENSMUSG00000003402.11	1.52017	5.96937	0.0001811	0.000664986	15.84	16.3	0.35	0.7	Prkcsh	chr9	protein_coding	protein kinase C substrate 80K-H
ENSMUSG00000030105.6	1.51817	6.04242	0.000167978	0.000619381	9.19	13.77	0.34	0.43	Arl8b	chr6	protein_coding	ADP-ribosylation factor-like 8B
ENSMUSG00000034595.15	1.51814	7.09588	1.77742e-05	8.83205e-05	16.39	16.78	0.5	0.61	Ppp1r18	chr17	protein_coding	protein phosphatase 1, regulatory subunit 18
ENSMUSG00000051864.9	1.51755	6.19051	0.000126526	0.000490554	11.11	12.28	0.36	0.42	Tbc1d22a	chr15	protein_coding	TBC1 domain family, member 22a
ENSMUSG00000016239.9	1.51592	5.27707	0.00107778	0.00317281	5.13	7.98	0.25	0.2	Lonrf3	chrX	protein_coding	LON peptidase N-terminal domain and ring finger 3
ENSMUSG00000000555.6	1.51532	6.50579	6.65913e-05	0.000275039	9.1	12.33	0.4	0.32	Itga5	chr15	protein_coding	integrin alpha 5 (fibronectin receptor alpha)
ENSMUSG00000025369.12	1.51256	6.9706	2.39618e-05	0.000113672	11.69	14.27	0.45	0.43	Smarcc2	chr10	protein_coding	SWI/SNF related, matrix associated, actin dependent regulator of chromatin, subfamily c, member 2
ENSMUSG00000020585.4	1.51199	5.79589	0.000371116	0.00127003	16.86	15.42	0.5	0.58	Laptm4a	chr12	protein_coding	lysosomal-associated protein transmembrane 4A
ENSMUSG00000024969.13	1.51186	6.23294	9.93113e-05	0.000389021	7.88	7.56	0.17	0.34	Mark2	chr19	protein_coding	MAP/microtubule affinity regulating kinase 2
ENSMUSG00000036067.10	1.51171	4.44359	0.0130494	0.0278582	1.86	7.03	0.18	0.14	Slc2a6	chr2	protein_coding	solute carrier family 2 (facilitated glucose transporter), member 6
ENSMUSG00000093445.5	1.51145	6.55993	5.69547e-05	0.000235954	15.28	14.88	0.45	0.55	Lrch4	chr5	protein_coding	leucine-rich repeats and calponin homology (CH) domain containing 4
ENSMUSG00000030314.14	1.51074	5.89627	0.000240765	0.000875293	10.97	4.52	0.24	0.26	Atg7	chr6	protein_coding	autophagy related 7
ENSMUSG00000059456.11	1.51072	6.44193	7.85413e-05	0.000322367	9.88	12.37	0.53	0.23	Ptk2b	chr14	protein_coding	PTK2 protein tyrosine kinase 2 beta
ENSMUSG00000019179.8	1.50994	5.0886	0.0020333	0.00556574	14.37	9.39	0.26	0.5	Mdh2	chr5	protein_coding	malate dehydrogenase 2, NAD (mitochondrial)
ENSMUSG00000004626.12	1.50952	5.99841	0.000161132	0.000595572	14.39	8.7	0.36	0.4	Stxbp2	chr8	protein_coding	syntaxin binding protein 2
ENSMUSG00000070056.5	1.50886	6.99456	2.27377e-05	0.000107969	9.64	11.09	0.31	0.39	Mfhas1	chr8	protein_coding	malignant fibrous histiocytoma amplified sequence 1
ENSMUSG00000045039.9	1.50694	7.41467	1.13419e-05	6.23526e-05	8.14	9.6	0.25	0.35	Megf8	chr7	protein_coding	multiple EGF-like-domains 8
ENSMUSG00000023169.12	1.50607	7.1572	1.91969e-05	9.48899e-05	8.19	9.53	0.33	0.27	Slc38a1	chr15	protein_coding	solute carrier family 38, member 1
ENSMUSG00000039233.10	1.50607	4.00855	0.0276114	0.0537074	5.94	2.22	0.21	0.05	Tbce	chr13	protein_coding	tubulin-specific chaperone E
ENSMUSG00000020361.11	1.50421	7.20988	1.67943e-05	8.55641e-05	19.63	14.06	0.44	0.69	Hspa4	chr11	protein_coding	heat shock protein 4
ENSMUSG00000069045.9	1.5033	5.54747	0.000661561	0.00209415	6.71	3.86	0.18	0.17	Ddx3y	chrY	protein_coding	DEAD (Asp-Glu-Ala-Asp) box polypeptide 3, Y-linked
ENSMUSG00000032691.12	1.50279	5.82989	0.000382487	0.00130834	7.12	7.24	0.24	0.24	Nlrp3	chr11	protein_coding	NLR family, pyrin domain containing 3
ENSMUSG00000021890.5	1.50244	6.21452	0.000131722	0.000509785	7.99	10	0.32	0.29	Eaf1	chr14	protein_coding	ELL associated factor 1
ENSMUSG00000054027.7	1.50202	6.54555	7.22392e-05	0.000297797	6.36	9.76	0.32	0.23	Nt5dc3	chr10	protein_coding	5'-nucleotidase domain containing 3
ENSMUSG00000035247.13	1.50191	7.45833	1.31614e-05	6.91883e-05	9.47	10.8	0.37	0.32	Hectd1	chr12	protein_coding	HECT domain containing 1
ENSMUSG00000000563.15	1.5013	3.72534	0.0307592	0.0595215	6.83	0.85	0.07	0.15	Atp5f1	chr3	protein_coding	ATP synthase, H+ transporting, mitochondrial F0 complex, subunit B1
ENSMUSG00000021282.14	1.50112	6.69485	5.559e-05	0.000230481	7.11	18.85	0.49	0.41	Eif5	chr12	protein_coding	eukaryotic translation initiation factor 5
ENSMUSG00000029772.15	1.50095	6.97723	2.74634e-05	0.000129498	10.83	9.91	0.36	0.34	Ahcyl2	chr6	protein_coding	S-adenosylhomocysteine hydrolase-like 2
ENSMUSG00000023845.6	1.50087	6.47747	6.38015e-05	0.000263754	9.04	8.84	0.21	0.39	Lnpep	chr17	protein_coding	leucyl/cystinyl aminopeptidase
ENSMUSG00000024312.9	1.50033	5.15989	0.00255602	0.00693513	5.37	10.13	0.32	0.22	Wdr46	chr17	protein_coding	WD repeat domain 46
ENSMUSG00000028822.9	1.4994	5.78649	0.00052191	0.00166442	18.04	25.83	0.56	0.92	Tmem50a	chr4	protein_coding	transmembrane protein 50A
ENSMUSG00000026637.11	1.49921	4.11766	0.0259956	0.0506959	4.57	3.48	0.11	0.15	Traf5	chr1	protein_coding	TNF receptor-associated factor 5
ENSMUSG00000024381.13	1.49894	5.96315	0.000302515	0.00104031	10.16	15.61	0.36	0.52	Bin1	chr18	protein_coding	bridging integrator 1
ENSMUSG00000024474.5	1.49887	6.28723	0.000108107	0.000422665	21.46	19.17	0.66	0.71	Ik	chr18	protein_coding	IK cytokine
ENSMUSG00000025047.8	1.49854	6.54983	6.4142e-05	0.000265114	8.08	8.03	0.24	0.31	Pdcd11	chr19	protein_coding	programmed cell death 11
ENSMUSG00000096370.6	1.49695	4.11875	0.0259956	0.0506959	4.83	3.68	0.15	0.13	Gm21992	chr19	protein_coding	predicted gene 21992
ENSMUSG00000029291.9	1.49662	6.84482	3.88366e-05	0.00017085	9.04	9.35	0.25	0.37	Rufy3	chr5	protein_coding	RUN and FYVE domain containing 3
ENSMUSG00000047434.11	1.49579	4.43588	0.0173346	0.0365414	0.67	5.49	0.13	0.1	Xxylt1	chr16	protein_coding	xyloside xylosyltransferase 1
ENSMUSG00000003518.11	1.49435	6.72516	4.8356e-05	0.000211639	11.49	11.97	0.46	0.34	Dusp3	chr11	protein_coding	dual specificity phosphatase 3 (vaccinia virus phosphatase VH1-related)
ENSMUSG00000064267.11	1.49405	5.79317	0.000440123	0.00149009	9.3	9.57	0.38	0.26	Hvcn1	chr5	protein_coding	hydrogen voltage-gated channel 1
ENSMUSG00000009470.14	1.49355	6.87969	3.8005e-05	0.000167232	7.9	6.45	0.22	0.27	Tnpo1	chr13	protein_coding	transportin 1
ENSMUSG00000057322.10	1.49328	4.59551	0.00548854	0.0131809	25.73	17.65	0.61	0.81	Rpl38	chr11	protein_coding	ribosomal protein L38
ENSMUSG00000019370.10	1.49308	6.19664	0.000151706	0.000584907	18.71	14.62	0.48	0.64	Calm3	chr7	protein_coding	calmodulin 3
ENSMUSG00000032855.5	1.49305	7.6154	1.04577e-05	5.75346e-05	6.75	7.67	0.24	0.25	Pkd1	chr17	protein_coding	polycystic kidney disease 1 homolog
ENSMUSG00000038633.5	1.49276	5.58556	0.00067788	0.00213935	12.16	11.68	0.38	0.43	Degs1	chr1	protein_coding	degenerative spermatocyte homolog 1 (Drosophila)
ENSMUSG00000001383.8	1.49133	5.39453	0.0011398	0.00334814	14.13	5.45	0.27	0.37	Zmat2	chr18	protein_coding	zinc finger, matrin type 2
ENSMUSG00000036438.10	1.49103	4.75756	0.00696036	0.0164565	6.61	14.18	0.32	0.41	Calm2	chr17	protein_coding	calmodulin 2
ENSMUSG00000034994.9	1.49042	8.17149	5.71469e-06	3.54923e-05	48.56	48.53	1.61	1.7	Eef2	chr10	protein_coding	eukaryotic translation elongation factor 2
ENSMUSG00000038024.15	1.49028	7.73284	9.98312e-06	5.51903e-05	13.93	12.39	0.51	0.39	Dennd4c	chr4	protein_coding	DENN/MADD domain containing 4C
ENSMUSG00000037089.9	1.48973	3.86359	0.0410831	0.0747708	3.85	1.76	0.07	0.1	Slc35b2	chr17	protein_coding	solute carrier family 35, member B2
ENSMUSG00000018217.10	1.48705	5.57505	0.000816404	0.00255307	12.48	10.15	0.28	0.48	Pmp22	chr11	protein_coding	peripheral myelin protein 22
ENSMUSG00000041740.14	1.48656	6.25621	0.000162853	0.000601631	10.6	11.99	0.39	0.38	Rnf10	chr5	protein_coding	ring finger protein 10
ENSMUSG00000003660.10	1.48587	6.978	3.01848e-05	0.000134659	9.16	10.23	0.29	0.37	Snrnp200	chr2	protein_coding	small nuclear ribonucleoprotein 200 (U5)
ENSMUSG00000061244.11	1.48487	5.29532	0.00135851	0.00394395	5.79	2.94	0.13	0.16	Exoc5	chr14	protein_coding	exocyst complex component 5
ENSMUSG00000024219.13	1.48475	6.42376	8.90992e-05	0.000354829	7.68	5.36	0.2	0.24	Anks1	chr17	protein_coding	ankyrin repeat and SAM domain containing 1
ENSMUSG00000021996.14	1.48461	5.02277	0.0032194	0.00828138	6.09	8.68	0.23	0.28	Esd	chr14	protein_coding	esterase D/formylglutathione hydrolase
ENSMUSG00000023186.12	1.48442	6.45391	9.26143e-05	0.000363873	10.78	11.01	0.37	0.38	Vwa5a	chr9	protein_coding	von Willebrand factor A domain containing 5A
ENSMUSG00000004221.14	1.48395	5.59118	0.000816404	0.00255307	2.85	3.73	0.14	0.09	Ikbkg	chrX	protein_coding	inhibitor of kappaB kinase gamma
ENSMUSG00000024457.14	1.48362	6.04729	0.000236691	0.000861337	11.38	9.71	0.34	0.38	Trim26	chr17	protein_coding	tripartite motif-containing 26
ENSMUSG00000038375.13	1.48337	5.30624	0.00167585	0.0046458	3.51	6.18	0.17	0.17	Trp53inp2	chr2	protein_coding	transformation related protein 53 inducible nuclear protein 2
ENSMUSG00000040552.8	1.48282	8.44704	4.50735e-06	2.94279e-05	41.89	42.54	1.54	1.36	C3ar1	chr6	protein_coding	complement component 3a receptor 1
ENSMUSG00000025862.12	1.48259	5.72753	0.000427767	0.00145308	6.64	2.28	0.12	0.17	Stag2	chrX	protein_coding	stromal antigen 2
ENSMUSG00000022136.7	1.48243	6.56941	7.50931e-05	0.000308627	9.02	9.88	0.35	0.3	Dnajc3	chr14	protein_coding	DnaJ (Hsp40) homolog, subfamily C, member 3
ENSMUSG00000019261.2	1.48209	6.08802	0.000210629	0.000768701	9.75	11.49	0.44	0.3	Map1s	chr8	protein_coding	microtubule-associated protein 1S
ENSMUSG00000029922.13	1.48171	5.96219	0.000302515	0.00104031	7.73	8.2	0.34	0.21	Mkrn1	chr6	protein_coding	makorin, ring finger protein, 1
ENSMUSG00000022453.7	1.4814	5.36647	0.00168821	0.00467863	5.73	15	0.49	0.26	Naga	chr15	protein_coding	N-acetyl galactosaminidase, alpha
ENSMUSG00000031422.14	1.48124	6.57259	8.44356e-05	0.000344635	13.72	24.46	0.71	0.61	Morf4l2	chrX	protein_coding	mortality factor 4 like 2
ENSMUSG00000034157.10	1.48076	5.96108	0.000354081	0.00121332	5.22	9.02	0.28	0.22	Cipc	chr12	protein_coding	CLOCK interacting protein, circadian
ENSMUSG00000030055.14	1.4792	6.16858	0.000168657	0.00062182	7.03	6.72	0.25	0.22	Rab43	chr6	protein_coding	RAB43, member RAS oncogene family
ENSMUSG00000023067.11	1.47892	6.07585	0.000244446	0.000888324	17.93	13.53	0.54	0.53	Cdkn1a	chr17	protein_coding	cyclin-dependent kinase inhibitor 1A (P21)
ENSMUSG00000020250.9	1.47827	6.10108	0.000252067	0.000915567	11.37	9.4	0.31	0.4	Txnrd1	chr10	protein_coding	thioredoxin reductase 1
ENSMUSG00000031166.11	1.47825	5.65903	0.000481776	0.00160685	6.95	4.76	0.21	0.19	Wdr13	chrX	protein_coding	WD repeat domain 13
ENSMUSG00000006219.10	1.47816	5.99501	0.000311632	0.00107055	9.33	10.32	0.45	0.24	Fblim1	chr4	protein_coding	filamin binding LIM protein 1
ENSMUSG00000020700.11	1.47696	5.7	0.000495772	0.00160685	7.8	7.53	0.27	0.25	Map3k3	chr11	protein_coding	mitogen-activated protein kinase kinase kinase 3
ENSMUSG00000022575.4	1.47648	5.13436	0.00255602	0.00693513	12.34	7.7	0.37	0.3	Gsdmd	chr15	protein_coding	gasdermin D
ENSMUSG00000007815.11	1.4752	6.32557	0.000152309	0.000587171	14.06	23.02	0.57	0.71	Rhoa	chr9	protein_coding	ras homolog gene family, member A
ENSMUSG00000041084.8	1.47432	4.41968	0.0173346	0.0365414	5.6	12.17	0.36	0.27	Ostc	chr3	protein_coding	oligosaccharyltransferase complex subunit
ENSMUSG00000078517.9	1.47402	7.30549	2.17745e-05	0.000103778	12.61	13.69	0.41	0.49	Emc1	chr4	protein_coding	ER membrane protein complex subunit 1
ENSMUSG00000031848.12	1.47399	3.71124	0.044194	0.0801863	8.62	3.69	0.06	0.32	Lsm4	chr8	protein_coding	LSM4 homolog, U6 small nuclear RNA associated (S. cerevisiae)
ENSMUSG00000060216.13	1.47283	5.44392	0.000933452	0.00276767	8.77	13.45	0.37	0.4	Arrb2	chr11	protein_coding	arrestin, beta 2
ENSMUSG00000024270.9	1.47168	6.44382	0.000118751	0.000462313	10.52	12.5	0.37	0.43	Slc39a6	chr18	protein_coding	solute carrier family 39 (metal ion transporter), member 6
ENSMUSG00000057193.7	1.47146	6.127	0.000188141	0.000688067	12.97	8.11	0.35	0.37	Slc44a2	chr9	protein_coding	solute carrier family 44, member 2
ENSMUSG00000021277.14	1.4699	5.76626	0.00052191	0.00166442	5.15	2.77	0.14	0.13	Traf3	chr12	protein_coding	TNF receptor-associated factor 3
ENSMUSG00000025613.11	1.46958	5.69572	0.000495772	0.00160685	14.13	8.26	0.46	0.31	Cct8	chr16	protein_coding	chaperonin containing Tcp1, subunit 8 (theta)
ENSMUSG00000046718.7	1.46834	4.73752	0.00696036	0.0164565	13.04	19.68	0.36	0.77	Bst2	chr8	protein_coding	bone marrow stromal cell antigen 2
ENSMUSG00000055850.10	1.46819	4.50464	0.0125562	0.0268427	7.04	5.63	0.29	0.14	Rnf181	chr6	protein_coding	ring finger protein 181
ENSMUSG00000031029.6	1.46756	4.94754	0.00410727	0.0104506	3.96	7.61	0.15	0.25	Eif3f	chr7	protein_coding	eukaryotic translation initiation factor 3, subunit F
ENSMUSG00000038611.14	1.46739	6.35183	0.000138181	0.000534445	7.39	7.79	0.31	0.22	Phrf1	chr7	protein_coding	PHD and ring finger domains 1
ENSMUSG00000028630.8	1.46647	4.80405	0.00530887	0.0131809	6.99	5.76	0.13	0.3	Dyrk2	chr10	protein_coding	dual-specificity tyrosine-(Y)-phosphorylation regulated kinase 2
ENSMUSG00000074141.10	1.46635	4.59176	0.0156809	0.0331926	2.1	6.92	0.19	0.14	Il4i1	chr7	protein_coding	interleukin 4 induced 1
ENSMUSG00000025027.15	1.46634	5.6826	0.000592307	0.00187978	6.23	5.86	0.14	0.27	Xpnpep1	chr19	protein_coding	X-prolyl aminopeptidase (aminopeptidase P) 1, soluble
ENSMUSG00000029175.15	1.46611	5.76929	0.000618822	0.0019619	7.19	8.68	0.27	0.28	Slc35f6	chr5	protein_coding	solute carrier family 35, member F6
ENSMUSG00000014606.12	1.46578	5.06002	0.003206	0.00824923	11.06	8.39	0.19	0.46	Slc25a11	chr11	protein_coding	solute carrier family 25 (mitochondrial carrier oxoglutarate carrier), member 11
ENSMUSG00000040466.13	1.46362	3.8498	0.0410831	0.0747708	4.59	4.72	0.08	0.22	Blvrb	chr7	protein_coding	biliverdin reductase B (flavin reductase (NADPH))
ENSMUSG00000037519.14	1.4627	6.26685	0.000220278	0.00080271	7.2	7.8	0.27	0.25	Ppfia1	chr7	protein_coding	protein tyrosine phosphatase, receptor type, f polypeptide (PTPRF), interacting protein (liprin), alpha 1
ENSMUSG00000054051.6	1.46265	6.46266	0.000122825	0.000476506	5.8	5.03	0.2	0.18	Ercc6	chr14	protein_coding	excision repair cross-complementing rodent repair deficiency, complementation group 6
ENSMUSG00000018965.11	1.4625	5.52037	0.000968034	0.00286743	12.99	13.17	0.37	0.53	Ywhah	chr5	protein_coding	tyrosine 3-monooxygenase/tryptophan 5-monooxygenase activation protein, eta polypeptide
ENSMUSG00000032966.12	1.46235	5.94409	0.000354081	0.00121332	22.23	16.08	0.79	0.53	Fkbp1a	chr2	protein_coding	FK506 binding protein 1a
ENSMUSG00000030220.11	1.46195	4.81312	0.00530887	0.0131809	10.79	7.86	0.41	0.23	Arhgdib	chr6	protein_coding	Rho, GDP dissociation inhibitor (GDI) beta
ENSMUSG00000040599.11	1.46085	4.31378	0.0135327	0.0288531	3.98	2.28	0.15	0.07	Mis12	chr11	protein_coding	MIS12 homolog (yeast)
ENSMUSG00000037936.13	1.45958	5.28196	0.00167585	0.0046458	9.09	6.51	0.24	0.29	Scarb1	chr5	protein_coding	scavenger receptor class B, member 1
ENSMUSG00000031388.12	1.45941	3.70934	0.044194	0.0801863	4.9	2.88	0.12	0.14	Naa10	chrX	protein_coding	N(alpha)-acetyltransferase 10, NatA catalytic subunit
ENSMUSG00000004934.11	1.45811	4.57451	0.00954399	0.0221018	3.49	5.05	0.09	0.21	Pias4	chr10	protein_coding	protein inhibitor of activated STAT 4
ENSMUSG00000021133.8	1.45798	6.59592	9.06216e-05	0.00035631	10.56	9.43	0.4	0.3	Susd6	chr12	protein_coding	sushi domain containing 6
ENSMUSG00000036748.13	1.45786	4.72544	0.00696036	0.0164565	7.19	5.99	0.11	0.33	Cuedc2	chr19	protein_coding	CUE domain containing 2
ENSMUSG00000027067.14	1.45765	6.06513	0.000283683	0.0009801	11.72	13.31	0.44	0.43	Ssrp1	chr2	protein_coding	structure specific recognition protein 1
ENSMUSG00000040524.9	1.45616	6.75138	7.17102e-05	0.000295683	6.41	7.82	0.25	0.25	Zfp609	chr9	protein_coding	zinc finger protein 609
ENSMUSG00000004285.10	1.45557	3.98137	0.0380851	0.0695693	7.09	11.67	0.39	0.28	Atp6v1f	chr6	protein_coding	ATPase, H+ transporting, lysosomal V1 subunit F
ENSMUSG00000040990.15	1.45548	6.8877	5.29827e-05	0.000220442	8.13	7.49	0.24	0.3	Sh3kbp1	chrX	protein_coding	SH3-domain kinase binding protein 1
ENSMUSG00000024150.9	1.45406	5.16986	0.00204868	0.00560619	6.48	7.06	0.15	0.32	Mcfd2	chr17	protein_coding	multiple coagulation factor deficiency 2
ENSMUSG00000027940.16	1.45374	5.82601	0.000534105	0.00170212	7.5	9.67	0.21	0.38	Tpm3	chr3	protein_coding	tropomyosin 3, gamma
ENSMUSG00000031389.15	1.45351	5.43709	0.001705	0.00472302	3.01	3.8	0.15	0.09	Arhgap4	chrX	protein_coding	Rho GTPase activating protein 4
ENSMUSG00000037351.7	1.4535	5.60906	0.000996667	0.00294821	7.05	8	0.3	0.23	Actr1b	chr1	protein_coding	ARP1 actin-related protein 1B, centractin beta
ENSMUSG00000026833.16	1.45336	5.75327	0.000733622	0.00229928	8.13	7.31	0.22	0.32	Olfm1	chr2	protein_coding	olfactomedin 1
ENSMUSG00000036427.4	1.45175	5.59522	0.00067788	0.00213935	14.18	10.06	0.35	0.48	Gpi1	chr7	protein_coding	glucose phosphate isomerase 1
ENSMUSG00000028646.14	1.45174	5.8365	0.000642618	0.00203576	10.37	11.86	0.44	0.34	Rragc	chr4	protein_coding	Ras-related GTP binding C
ENSMUSG00000041528.13	1.45134	6.05876	0.000329206	0.00113019	5.95	7.48	0.22	0.25	Rnf123	chr9	protein_coding	ring finger protein 123
ENSMUSG00000058325.5	1.44848	6.81891	6.4521e-05	0.000266608	7.03	9.94	0.28	0.32	Dock1	chr7	protein_coding	dedicator of cytokinesis 1
ENSMUSG00000027624.15	1.4473	6.6697	8.95871e-05	0.000354829	7.03	8.62	0.29	0.26	Epb4.1l1	chr2	protein_coding	erythrocyte protein band 4.1 like 1
ENSMUSG00000050390.10	1.44677	6.49301	0.000126892	0.000491919	6.65	9.87	0.24	0.34	C77080	chr4	protein_coding	expressed sequence C77080
ENSMUSG00000042369.8	1.44487	3.54564	0.0472198	0.0854653	3.67	1.44	0.06	0.1	Rbm45	chr2	protein_coding	RNA binding motif protein 45
ENSMUSG00000066278.6	1.44395	4.29763	0.0182091	0.0380867	3.56	3.52	0.09	0.15	Vps37b	chr5	protein_coding	vacuolar protein sorting 37B (yeast)
ENSMUSG00000016257.13	1.44259	4.56746	0.00724264	0.0170778	8.91	5.68	0.25	0.25	Slmo2	chr2	protein_coding	slowmo homolog 2 (Drosophila)
ENSMUSG00000030216.10	1.44254	6.02862	0.000320528	0.00110091	12	12.23	0.5	0.36	Wbp11	chr6	protein_coding	WW domain binding protein 11
ENSMUSG00000002625.9	1.43976	4.80208	0.00680262	0.0160919	6.24	6.59	0.29	0.16	Akap8l	chr17	protein_coding	A kinase (PRKA) anchor protein 8-like
ENSMUSG00000008348.9	1.43825	4.19909	0.0190925	0.0380867	3.55	2.44	0.14	0.07	Ubc	chr5	protein_coding	ubiquitin C
ENSMUSG00000024091.8	1.43788	4.64729	0.00710902	0.0167713	7.9	6.67	0.27	0.24	Vapa	chr17	protein_coding	vesicle-associated membrane protein, associated protein A
ENSMUSG00000020864.11	1.43692	5.6322	0.000831274	0.00259824	7.16	6.18	0.23	0.23	Ankrd40	chr11	protein_coding	ankyrin repeat domain 40
ENSMUSG00000006005.15	1.43567	7.28389	2.97344e-05	0.000132698	13.4	7.77	0.32	0.43	Tpr	chr1	protein_coding	translocated promoter region, nuclear basket protein
ENSMUSG00000028954.9	1.43506	6.47317	0.000161546	0.000596923	12.03	13.43	0.52	0.38	Nub1	chr5	protein_coding	negative regulator of ubiquitin-like proteins 1
ENSMUSG00000048537.13	1.43494	6.36764	0.000162439	0.00060016	7.16	6.97	0.22	0.28	Phldb1	chr9	protein_coding	pleckstrin homology-like domain, family B, member 1
ENSMUSG00000038095.13	1.43383	7.40114	3.02827e-05	0.000135079	8.76	8.28	0.28	0.32	Sbno1	chr5	protein_coding	sno, strawberry notch homolog 1 (Drosophila)
ENSMUSG00000030748.8	1.43363	6.81476	9.01538e-05	0.000354829	11.15	11.54	0.46	0.35	Il4ra	chr7	protein_coding	interleukin 4 receptor, alpha
ENSMUSG00000024639.5	1.43348	6.59092	0.000147054	0.000567627	8.65	8.84	0.44	0.19	Gnaq	chr19	protein_coding	guanine nucleotide binding protein, alpha q polypeptide
ENSMUSG00000006676.14	1.4332	6.84644	8.40214e-05	0.000343059	8.85	13.3	0.39	0.4	Usp19	chr9	protein_coding	ubiquitin specific peptidase 19
ENSMUSG00000060063.7	1.4329	5.04851	0.00402168	0.0102455	11.1	12.69	0.37	0.47	Alox5ap	chr5	protein_coding	arachidonate 5-lipoxygenase activating protein
ENSMUSG00000003199.14	1.43266	4.0827	0.0352848	0.066331	5.86	3.21	0.16	0.14	Mpnd	chr17	protein_coding	MPN domain containing
ENSMUSG00000030342.8	1.43224	5.93252	0.000484975	0.00160685	25.96	24.49	1.25	0.56	Cd9	chr6	protein_coding	CD9 antigen
ENSMUSG00000039105.6	1.43207	5.45701	0.00140421	0.00407247	19.31	19.27	0.58	0.77	Atp6v1g1	chr4	protein_coding	ATPase, H+ transporting, lysosomal V1 subunit G1
ENSMUSG00000068747.12	1.43076	6.27083	0.000258469	0.000935402	6.78	4.75	0.23	0.18	Sort1	chr3	protein_coding	sortilin 1
ENSMUSG00000080268.3	1.43011	4.6435	0.00926886	0.0216224	8.94	8.68	0.33	0.29	Brms1	chr19	protein_coding	breast cancer metastasis-suppressor 1
ENSMUSG00000020790.12	1.42884	6.94189	7.2879e-05	0.000299897	7.44	8.26	0.27	0.29	Ankfy1	chr11	protein_coding	ankyrin repeat and FYVE domain containing 1
ENSMUSG00000036966.13	1.42876	5.6871	0.00085778	0.00267927	12.17	9.18	0.16	0.58	Spryd3	chr15	protein_coding	SPRY domain containing 3
ENSMUSG00000015806.10	1.42866	4.63174	0.00710902	0.0167713	10.74	4.77	0.17	0.34	Qdpr	chr5	protein_coding	quinoid dihydropteridine reductase
ENSMUSG00000021972.12	1.42865	6.47809	0.000143174	0.000552767	9.89	7.03	0.27	0.32	Hmbox1	chr14	protein_coding	homeobox containing 1
ENSMUSG00000031948.11	1.42796	5.04419	0.00402168	0.0102455	6.2	7.9	0.2	0.3	Kars	chr8	protein_coding	lysyl-tRNA synthetase
ENSMUSG00000063457.12	1.42634	4.56694	0.0203378	0.0401436	9.49	23.86	0.7	0.54	Rps15	chr10	protein_coding	ribosomal protein S15
ENSMUSG00000033940.7	1.42625	4.56749	0.0156809	0.0331926	11.86	8.76	0.55	0.18	Brk1	chr6	protein_coding	BRICK1, SCAR/WAVE actin-nucleating complex subunit
ENSMUSG00000021737.3	1.4254	5.0518	0.00402168	0.0102455	10.85	12.41	0.52	0.32	Psmd6	chr14	protein_coding	proteasome (prosome, macropain) 26S subunit, non-ATPase, 6
ENSMUSG00000006169.17	1.425	5.68632	0.00085778	0.00267927	11.25	4.67	0.18	0.36	Clint1	chr11	protein_coding	clathrin interactor 1
ENSMUSG00000017421.16	1.42487	5.5815	0.000983031	0.00291115	4.25	5.83	0.14	0.22	Zfp207	chr11	protein_coding	zinc finger protein 207
ENSMUSG00000024073.12	1.42484	7.96976	1.51969e-05	7.96265e-05	7.93	8.37	0.27	0.31	Birc6	chr17	protein_coding	baculoviral IAP repeat-containing 6
ENSMUSG00000031299.10	1.4248	4.96654	0.00406754	0.0103522	8.05	3.12	0.08	0.29	Pdha1	chrX	protein_coding	pyruvate dehydrogenase E1 alpha 1
ENSMUSG00000000001.4	1.42173	5.6368	0.00100906	0.00298342	9.47	6.08	0.44	0.12	Gnai3	chr3	protein_coding	guanine nucleotide binding protein (G protein), alpha inhibiting 3
ENSMUSG00000026750.5	1.42136	4.9174	0.00522494	0.013145	12.02	12.96	0.38	0.5	Psmb7	chr2	protein_coding	proteasome (prosome, macropain) subunit, beta type 7
ENSMUSG00000002105.13	1.4213	4.07118	0.0477204	0.0863034	3.18	2.72	0.04	0.16	Slc39a13	chr2	protein_coding	solute carrier family 39 (metal ion transporter), member 13
ENSMUSG00000063200.3	1.42069	4.19099	0.0190925	0.0380867	4.4	4.53	0.21	0.11	Nol7	chr13	protein_coding	nucleolar protein 7
ENSMUSG00000044350.12	1.42021	4.78293	0.00870626	0.0203785	3.67	6.71	0.13	0.24	Lacc1	chr14	protein_coding	laccase (multicopper oxidoreductase) domain containing 1
ENSMUSG00000062908.10	1.42021	5.40084	0.00139134	0.00403607	14.11	7.01	0.35	0.38	Acadm	chr3	protein_coding	acyl-Coenzyme A dehydrogenase, medium chain
ENSMUSG00000037062.11	1.41648	6.60724	0.000131393	0.000508563	6.67	6.68	0.13	0.34	Sh3glb1	chr3	protein_coding	SH3-domain GRB2-like B1 (endophilin)
ENSMUSG00000040365.12	1.41425	6.19192	0.000361816	0.00123867	6.1	14.93	0.46	0.31	Trim41	chr11	protein_coding	tripartite motif-containing 41
ENSMUSG00000059866.11	1.41319	4.85119	0.00842909	0.0197411	6.8	6.67	0.27	0.21	Tnip2	chr5	protein_coding	TNFAIP3 interacting protein 2
ENSMUSG00000048832.8	1.4126	4.85161	0.00842909	0.0197411	3.3	7.64	0.18	0.22	Vps37c	chr19	protein_coding	vacuolar protein sorting 37C (yeast)
ENSMUSG00000040613.12	1.41178	5.04482	0.00504087	0.012708	5.71	8.14	0.31	0.19	Apobec1	chr6	protein_coding	apolipoprotein B mRNA editing enzyme, catalytic polypeptide 1
ENSMUSG00000024298.12	1.41169	5.95694	0.000495128	0.00160685	6.12	5.59	0.12	0.29	Zfp871	chr17	protein_coding	zinc finger protein 871
ENSMUSG00000032300.6	1.41129	6.17016	0.000361816	0.00123867	7.47	7.34	0.22	0.31	1700017B05Rik	chr9	protein_coding	RIKEN cDNA 1700017B05 gene
ENSMUSG00000006611.12	1.41006	4.77889	0.00870626	0.0203785	7.9	6.97	0.28	0.25	Hfe	chr13	protein_coding	hemochromatosis
ENSMUSG00000028670.12	1.40997	4.71143	0.00898757	0.0209889	5.28	8.86	0.29	0.23	Lypla2	chr4	protein_coding	lysophospholipase 2
ENSMUSG00000002365.9	1.40987	6.35149	0.000238585	0.000867485	13.64	20.41	0.5	0.73	Snx9	chr17	protein_coding	sorting nexin 9
ENSMUSG00000025372.14	1.40969	6.00117	0.000433965	0.00147318	9.57	5.19	0.31	0.22	Baiap2	chr11	protein_coding	brain-specific angiogenesis inhibitor 1-associated protein 2
ENSMUSG00000032112.9	1.40778	4.06079	0.0477204	0.0863034	5.13	7.03	0	0.42	Trappc4	chr9	protein_coding	trafficking protein particle complex 4
ENSMUSG00000025220.7	1.40484	6.63673	0.000172974	0.000637544	8.33	11.7	0.34	0.39	Mgea5	chr19	protein_coding	meningioma expressed antigen 5 (hyaluronidase)
ENSMUSG00000071649.5	1.40406	4.76552	0.00870626	0.0203785	11.2	5.55	0.21	0.37	B3gat3	chr19	protein_coding	beta-1,3-glucuronyltransferase 3 (glucuronosyltransferase I)
ENSMUSG00000033705.14	1.40357	7.95245	2.07251e-05	0.000100802	9.43	7.42	0.33	0.28	Stard9	chr2	protein_coding	START domain containing 9
ENSMUSG00000020109.11	1.40335	4.46401	0.0216055	0.0423864	2.96	3.04	0.11	0.1	Dnajb12	chr10	protein_coding	DnaJ (Hsp40) homolog, subfamily B, member 12
ENSMUSG00000024360.7	1.40187	6.32988	0.000308244	0.00105921	8.86	12.9	0.41	0.38	Etf1	chr18	protein_coding	eukaryotic translation termination factor 1
ENSMUSG00000055204.12	1.40151	7.47215	3.83349e-05	0.000168663	8.21	9	0.29	0.33	Ankrd17	chr5	protein_coding	ankyrin repeat domain 17
ENSMUSG00000031010.15	1.40023	7.15876	6.54259e-05	0.000270256	5.03	7.19	0.26	0.19	Usp9x	chrX	protein_coding	ubiquitin specific peptidase 9, X chromosome
ENSMUSG00000028458.10	1.4001	5.80277	0.00104813	0.00309047	7.07	7.1	0.31	0.21	Tesk1	chr4	protein_coding	testis specific protein kinase 1
ENSMUSG00000005575.13	1.39952	5.14834	0.00484787	0.0122315	9.39	12.02	0.45	0.34	Ube2m	chr7	protein_coding	ubiquitin-conjugating enzyme E2M
ENSMUSG00000025044.13	1.39927	6.27031	0.000336654	0.00115479	8.47	10.94	0.3	0.4	Msr1	chr8	protein_coding	macrophage scavenger receptor 1
ENSMUSG00000074063.7	1.39916	4.05471	0.0352848	0.066331	6.96	1.02	0.05	0.19	Osgin1	chr8	protein_coding	oxidative stress induced growth inhibitor 1
ENSMUSG00000042594.14	1.398	6.05133	0.000605474	0.00192107	6.27	8.6	0.23	0.31	Sh2b3	chr5	protein_coding	SH2B adaptor protein 3
ENSMUSG00000029191.14	1.39796	5.82979	0.00075657	0.00237039	6.33	5.79	0.22	0.22	Rfc1	chr5	protein_coding	replication factor C (activator 1) 1
ENSMUSG00000002319.13	1.39775	5.76166	0.00103976	0.00306604	6.99	7.11	0.27	0.24	Ipo4	chr14	protein_coding	importin 4
ENSMUSG00000027162.7	1.39756	5.34836	0.00252497	0.00685746	6.36	3.39	0.22	0.13	Lin7c	chr2	protein_coding	lin-7 homolog C (C. elegans)
ENSMUSG00000016554.8	1.39709	4.7706	0.00870626	0.0203785	6.26	7.16	0.23	0.26	Eif3d	chr15	protein_coding	eukaryotic translation initiation factor 3, subunit D
ENSMUSG00000021665.7	1.39661	5.55379	0.00118338	0.0034615	13.6	11.13	0.26	0.62	Hexb	chr13	protein_coding	hexosaminidase B
ENSMUSG00000021196.11	1.39641	6.44012	0.000232048	0.00084469	13.91	7	0.43	0.32	Pfkp	chr13	protein_coding	phosphofructokinase, platelet
ENSMUSG00000031101.6	1.39637	4.71047	0.0115885	0.0248956	2.98	5.87	0.25	0.09	Sash3	chrX	protein_coding	SAM and SH3 domain containing 3
ENSMUSG00000024422.12	1.39628	6.49088	0.000187137	0.000684529	12.49	14.68	0.28	0.7	Dhx16	chr17	protein_coding	DEAH (Asp-Glu-Ala-His) box polypeptide 16
ENSMUSG00000048779.4	1.39601	5.07148	0.00402168	0.0102455	6.17	10.23	0.06	0.53	P2ry6	chr7	protein_coding	pyrimidinergic receptor P2Y, G-protein coupled, 6
ENSMUSG00000000628.8	1.3953	7.09	8.48163e-05	0.000346035	11.71	13.03	0.46	0.44	Hk2	chr6	protein_coding	hexokinase 2
ENSMUSG00000012117.11	1.39516	5.15652	0.00391782	0.00999263	4.95	5.73	0.32	0.08	Dhdds	chr4	protein_coding	dehydrodolichyl diphosphate synthase
ENSMUSG00000030733.9	1.39472	5.29633	0.0031081	0.00801022	4.95	6.19	0.19	0.21	Sh2b1	chr7	protein_coding	SH2B adaptor protein 1
ENSMUSG00000018930.3	1.39424	4.06737	0.0477204	0.0863034	9.06	12.43	0.5	0.3	Ccl4	chr11	protein_coding	chemokine (C-C motif) ligand 4
ENSMUSG00000022718.9	1.39422	5.86159	0.00089992	0.00268735	3.74	8.75	0.18	0.28	Dgcr8	chr16	protein_coding	DiGeorge syndrome critical region gene 8
ENSMUSG00000038623.7	1.39389	5.29103	0.0031081	0.00801022	9.27	7.87	0.27	0.35	Tm6sf1	chr7	protein_coding	transmembrane 6 superfamily member 1
ENSMUSG00000070780.9	1.39379	7.10499	8.6905e-05	0.000354517	11.02	12.48	0.45	0.41	Rbm47	chr5	protein_coding	RNA binding motif protein 47
ENSMUSG00000038332.10	1.39346	5.23717	0.00313729	0.00808375	6.29	4.93	0.15	0.25	Sesn1	chr10	protein_coding	sestrin 1
ENSMUSG00000033323.11	1.3925	5.75874	0.00122757	0.00358023	6.92	7.48	0.28	0.25	Ctdp1	chr18	protein_coding	CTD (carboxy-terminal domain, RNA polymerase II, polypeptide A) phosphatase, subunit 1
ENSMUSG00000030560.14	1.3923	5.52492	0.00171337	0.00474265	9.59	8.77	0.37	0.29	Ctsc	chr7	protein_coding	cathepsin C
ENSMUSG00000030120.12	1.39219	5.09238	0.00494477	0.0124691	9.75	11.59	0.54	0.25	Mlf2	chr6	protein_coding	myeloid leukemia factor 2
ENSMUSG00000026786.12	1.39198	6.44628	0.000261811	0.000947309	13.65	17.99	0.69	0.48	Apbb1ip	chr2	protein_coding	amyloid beta (A4) precursor protein-binding, family B, member 1 interacting protein
ENSMUSG00000037965.12	1.39068	5.73318	0.00122096	0.00356179	5.21	8.4	0.34	0.17	Zc3h7a	chr16	protein_coding	zinc finger CCCH type containing 7 A
ENSMUSG00000022557.10	1.39039	5.68326	0.00121335	0.00354099	8.85	11.59	0.38	0.37	Bop1	chr15	protein_coding	block of proliferation 1
ENSMUSG00000028577.11	1.38979	5.19692	0.00316389	0.00814829	4.65	7.86	0.26	0.21	Plaa	chr4	protein_coding	phospholipase A2, activating protein
ENSMUSG00000052406.12	1.38887	5.13041	0.00318711	0.00820349	9.61	5.69	0.24	0.3	Rexo4	chr2	protein_coding	REX4, RNA exonuclease 4 homolog (S. cerevisiae)
ENSMUSG00000026924.15	1.3881	7.05951	8.79895e-05	0.000354829	6.68	8.7	0.31	0.26	Sec16a	chr2	protein_coding	SEC16 homolog A (S. cerevisiae)
ENSMUSG00000038280.10	1.38777	5.51557	0.00171337	0.00474265	9.56	4.87	0.27	0.24	Ostm1	chr10	protein_coding	osteopetrosis associated transmembrane protein 1
ENSMUSG00000025544.11	1.38767	5.66747	0.00144253	0.00418063	7.38	8.8	0.16	0.42	Tm9sf2	chr14	protein_coding	transmembrane 9 superfamily member 2
ENSMUSG00000041236.7	1.38757	5.56544	0.00171507	0.00474627	7.17	7.49	0.31	0.23	Vps41	chr13	protein_coding	vacuolar protein sorting 41 (yeast)
ENSMUSG00000033792.10	1.38733	5.01954	0.00631264	0.0149713	2.64	3.62	0.09	0.14	Atp7a	chrX	protein_coding	ATPase, Cu++ transporting, alpha polypeptide
ENSMUSG00000003731.11	1.38719	6.46641	0.000237416	0.000863377	9.81	5.9	0.23	0.34	Kpna6	chr4	protein_coding	karyopherin (importin) alpha 6
ENSMUSG00000028010.14	1.38714	4.89962	0.00522494	0.013145	11.76	10.75	0.43	0.38	Gar1	chr3	protein_coding	GAR1 ribonucleoprotein homolog (yeast)
ENSMUSG00000018677.7	1.3871	4.90565	0.0102666	0.0221242	5.91	10.54	0.36	0.26	Slc25a39	chr11	protein_coding	solute carrier family 25, member 39
ENSMUSG00000014349.7	1.38691	5.8247	0.000890579	0.00268735	4.99	8.89	0.23	0.28	Ube2z	chr11	protein_coding	ubiquitin-conjugating enzyme E2Z (putative)
ENSMUSG00000025409.12	1.38649	5.71688	0.00122096	0.00356179	6.73	5.57	0.24	0.2	Mbd6	chr10	protein_coding	methyl-CpG binding domain protein 6
ENSMUSG00000005981.11	1.38613	5.08222	0.00615152	0.0146034	5.58	8.25	0.26	0.25	Trap1	chr16	protein_coding	TNF receptor-associated protein 1
ENSMUSG00000042211.6	1.38425	5.39123	0.00304438	0.00785261	4.54	4.83	0.21	0.13	Fbxo38	chr18	protein_coding	F-box protein 38
ENSMUSG00000015932.8	1.38372	5.06464	0.00494477	0.0124691	10.95	6.44	0.17	0.43	Dstn	chr2	protein_coding	destrin
ENSMUSG00000021484.7	1.38369	6.37596	0.000363433	0.00124409	7.16	12.04	0.23	0.48	Lman2	chr13	protein_coding	lectin, mannose-binding 2
ENSMUSG00000029674.11	1.38308	6.37808	0.000283494	0.000979752	12.94	11.44	0.38	0.51	Limk1	chr5	protein_coding	LIM-domain containing, protein kinase
ENSMUSG00000027519.8	1.38255	6.15054	0.000477437	0.00160685	5.12	4.84	0.15	0.21	Rab22a	chr2	protein_coding	RAB22A, member RAS oncogene family
ENSMUSG00000027680.13	1.38124	5.98293	0.00068319	0.00215556	8.4	9.94	0.34	0.34	Fxr1	chr3	protein_coding	fragile X mental retardation gene 1, autosomal homolog
ENSMUSG00000085795.5	1.38068	5.43905	0.0030108	0.00776708	4.52	8.07	0.3	0.18	Zfp703	chr8	protein_coding	zinc finger protein 703
ENSMUSG00000029505.15	1.38066	7.31779	6.77573e-05	0.000279541	5.91	6.92	0.29	0.19	Ep400	chr5	protein_coding	E1A binding protein p400
ENSMUSG00000004707.12	1.37914	6.62625	0.000215388	0.000785444	12.01	23.96	0.7	0.64	Ly9	chr1	protein_coding	lymphocyte antigen 9
ENSMUSG00000052337.13	1.37882	5.29149	0.0031081	0.00801022	7.27	6.73	0.32	0.2	Immt	chr6	protein_coding	inner membrane protein, mitochondrial
ENSMUSG00000057554.11	1.37871	5.29124	0.0031081	0.00801022	4.89	7.38	0.25	0.21	Lgals8	chr13	protein_coding	lectin, galactose binding, soluble 8
ENSMUSG00000030557.14	1.37823	6.63418	0.000219937	0.000801557	8.92	8.76	0.45	0.21	Mef2a	chr7	protein_coding	myocyte enhancer factor 2A
ENSMUSG00000037410.11	1.37746	7.28413	7.52631e-05	0.000309292	8.14	10.07	0.36	0.31	Tbc1d2b	chr9	protein_coding	TBC1 domain family, member 2B
ENSMUSG00000042682.8	1.3773	4.45012	0.0164883	0.0348494	12.8	6.27	0.45	0.22	Selk	chr14	protein_coding	selenoprotein K
ENSMUSG00000048410.14	1.37471	6.8325	0.000155896	0.000587829	5.67	8.82	0.33	0.22	Zfp407	chr18	protein_coding	zinc finger protein 407
ENSMUSG00000039844.17	1.37423	6.884	0.000151089	0.000582592	6.46	10.63	0.39	0.25	Rapgef1	chr2	protein_coding	Rap guanine nucleotide exchange factor (GEF) 1
ENSMUSG00000003234.13	1.37257	5.91191	0.000916556	0.00271911	11.28	8.4	0.37	0.35	Abcf3	chr16	protein_coding	ATP-binding cassette, sub-family F (GCN20), member 3
ENSMUSG00000034908.13	1.37053	5.5562	0.00205388	0.00561917	4.63	6.04	0.23	0.17	Sidt2	chr9	protein_coding	SID1 transmembrane family, member 2
ENSMUSG00000038406.13	1.37007	6.0601	0.000708445	0.00223122	9.53	5.63	0.28	0.27	Scaf1	chr7	protein_coding	SR-related CTD-associated factor 1
ENSMUSG00000052512.13	1.36835	7.6325	5.40562e-05	0.000224756	7.77	8.96	0.32	0.3	Nav2	chr7	protein_coding	neuron navigator 2
ENSMUSG00000034254.15	1.36828	5.4542	0.00206584	0.00565105	11.61	7.38	0.26	0.42	Agpat1	chr17	protein_coding	1-acylglycerol-3-phosphate O-acyltransferase 1 (lysophosphatidic acid acyltransferase, alpha)
ENSMUSG00000052837.5	1.36564	5.54734	0.00245867	0.00669273	9.75	14.86	0.42	0.5	Junb	chr8	protein_coding	jun B proto-oncogene
ENSMUSG00000057561.7	1.36498	5.12165	0.00599383	0.0142327	6.58	5.22	0.23	0.2	Eif1a	chr18	protein_coding	eukaryotic translation initiation factor 1A
ENSMUSG00000015714.9	1.36456	6.23085	0.00049288	0.00160685	10.79	22.51	0.64	0.62	Cers2	chr3	protein_coding	ceramide synthase 2
ENSMUSG00000024507.6	1.36454	5.7331	0.00103051	0.00304083	10.02	9.68	0.31	0.42	Hsd17b4	chr18	protein_coding	hydroxysteroid (17-beta) dehydrogenase 4
ENSMUSG00000024664.4	1.36435	5.37775	0.00304438	0.00785261	6.4	6.06	0.29	0.18	Fads3	chr19	protein_coding	fatty acid desaturase 3
ENSMUSG00000074698.8	1.36422	5.05676	0.00764545	0.0179699	3.08	4.39	0.07	0.21	Csnk2a1	chr2	protein_coding	casein kinase 2, alpha 1 polypeptide
ENSMUSG00000020412.14	1.36372	6.11158	0.000540339	0.00172154	8.83	5.37	0.25	0.27	Ascc2	chr11	protein_coding	activating signal cointegrator 1 complex subunit 2
ENSMUSG00000022962.12	1.36341	5.8304	0.00123817	0.00360855	6.99	7.2	0.17	0.35	Gart	chr16	protein_coding	phosphoribosylglycinamide formyltransferase
ENSMUSG00000031826.17	1.36326	5.36769	0.00207095	0.00566291	6.41	4.58	0.19	0.21	Usp10	chr8	protein_coding	ubiquitin specific peptidase 10
ENSMUSG00000038664.14	1.36271	7.60073	5.40918e-05	0.000224879	5.39	7.58	0.25	0.23	Herc1	chr9	protein_coding	hect (homologous to the E6-AP (UBE3A) carboxyl terminus) domain and RCC1 (CHC1)-like domain (RLD) 1
ENSMUSG00000022300.9	1.36184	4.52144	0.0125562	0.0268427	6.42	7.05	0.21	0.28	Dcaf13	chr15	protein_coding	DDB1 and CUL4 associated factor 13
ENSMUSG00000063254.2	1.36141	4.94742	0.00647605	0.0153529	6.08	5.21	0.23	0.19	B230325K18Rik	chr7	protein_coding	RIKEN cDNA B230325K18 gene
ENSMUSG00000047250.11	1.36077	5.96414	0.000923948	0.00274038	9.38	12.16	0.33	0.48	Ptgs1	chr2	protein_coding	prostaglandin-endoperoxide synthase 1
ENSMUSG00000000902.11	1.36077	4.43434	0.0216055	0.0423864	6.6	5.35	0.17	0.26	Smarcb1	chr10	protein_coding	SWI/SNF related, matrix associated, actin dependent regulator of chromatin, subfamily b, member 1
ENSMUSG00000006736.8	1.36054	5.23346	0.00386215	0.00985406	8.54	14.88	0.54	0.35	Tspan31	chr10	protein_coding	tetraspanin 31
ENSMUSG00000046897.14	1.36045	6.22558	0.000570724	0.00181725	8.54	7.61	0.34	0.26	Zfp740	chr15	protein_coding	zinc finger protein 740
ENSMUSG00000081534.2	1.36028	6.15129	0.000637205	0.00201879	18.07	10.51	0.74	0.33	Slc48a1	chr15	protein_coding	solute carrier family 48 (heme transporter), member 1
ENSMUSG00000022151.14	1.35976	4.52242	0.0203378	0.0401436	5.34	5.86	0.21	0.21	Ttc33	chr15	protein_coding	tetratricopeptide repeat domain 33
ENSMUSG00000034341.15	1.35905	5.00845	0.00631264	0.0149713	8.18	8.61	0.36	0.27	Wbp2	chr11	protein_coding	WW domain binding protein 2
ENSMUSG00000026558.11	1.35818	5.45636	0.00249455	0.00678537	4.63	4.48	0.16	0.18	Uck2	chr1	protein_coding	uridine-cytidine kinase 2
ENSMUSG00000034220.7	1.35782	6.16127	0.00055611	0.00177133	10.74	6.71	0.3	0.34	Gpc1	chr1	protein_coding	glypican 1
ENSMUSG00000029455.12	1.3578	6.4101	0.000375948	0.00128621	10.79	9.87	0.36	0.41	Aldh2	chr5	protein_coding	aldehyde dehydrogenase 2, mitochondrial
ENSMUSG00000015759.8	1.35768	4.52339	0.0203378	0.0401436	6.54	7.18	0.29	0.22	Cnih1	chr14	protein_coding	cornichon homolog 1 (Drosophila)
ENSMUSG00000037434.7	1.35711	6.10235	0.000622043	0.00197194	8.55	4.82	0.21	0.28	Slc30a1	chr1	protein_coding	solute carrier family 30 (zinc transporter), member 1
ENSMUSG00000031731.14	1.35656	6.69948	0.000233304	0.000849178	6.93	8.22	0.27	0.3	Ap1g1	chr8	protein_coding	adaptor protein complex AP-1, gamma 1 subunit
ENSMUSG00000021149.7	1.35634	6.13376	0.000629791	0.00199547	12.72	11.02	0.39	0.49	Gtpbp4	chr13	protein_coding	GTP binding protein 4
ENSMUSG00000009772.13	1.35446	5.2221	0.00313729	0.00808375	8.27	3.71	0.28	0.16	Nuak2	chr1	protein_coding	NUAK family, SNF1-like kinase, 2
ENSMUSG00000008730.15	1.35254	6.84777	0.000179112	0.000658715	7.29	6.92	0.32	0.21	Hipk1	chr3	protein_coding	homeodomain interacting protein kinase 1
ENSMUSG00000001098.13	1.35177	5.2608	0.00465545	0.0117938	5.77	6.16	0.14	0.3	Kctd10	chr5	protein_coding	potassium channel tetramerisation domain containing 10
ENSMUSG00000027433.5	1.35174	5.9172	0.000916556	0.00271911	10.15	7.56	0.21	0.44	Xrn2	chr2	protein_coding	5'-3' exoribonuclease 2
ENSMUSG00000027291.13	1.35011	5.76087	0.00122757	0.00358023	7.27	5.14	0.23	0.23	Vps39	chr2	protein_coding	vacuolar protein sorting 39 (yeast)
ENSMUSG00000017677.9	1.34942	5.96009	0.000923948	0.00274038	11.67	13.25	0.44	0.49	Wsb1	chr11	protein_coding	WD repeat and SOCS box-containing 1
ENSMUSG00000029470.13	1.34845	5.87678	0.00124232	0.00361978	9.22	12.14	0.53	0.29	P2rx4	chr5	protein_coding	purinergic receptor P2X, ligand-gated ion channel 4
ENSMUSG00000028207.16	1.34815	7.34237	9.01845e-05	0.000354829	5.85	7.68	0.23	0.28	Asph	chr4	protein_coding	aspartate-beta-hydroxylase
ENSMUSG00000022812.11	1.34813	7.00555	0.000158811	0.000587829	6.81	8.68	0.34	0.25	Gsk3b	chr16	protein_coding	glycogen synthase kinase 3 beta
ENSMUSG00000021003.9	1.34787	6.69235	0.000258918	0.000936935	12.51	14.66	0.47	0.55	Galc	chr12	protein_coding	galactosylceramidase
ENSMUSG00000059981.9	1.34779	6.41125	0.000375948	0.00128621	7.68	5.37	0.29	0.2	Taok2	chr7	protein_coding	TAO kinase 2
ENSMUSG00000049339.14	1.34709	5.99639	0.000930783	0.00275998	8.56	15.74	0.49	0.44	Fam134a	chr1	protein_coding	family with sequence similarity 134, member A
ENSMUSG00000035325.14	1.34673	5.99091	0.000802652	0.00251071	8.48	6.63	0.31	0.25	Sec31a	chr5	protein_coding	Sec31 homolog A (S. cerevisiae)
ENSMUSG00000071646.7	1.34548	5.86386	0.00106252	0.00313242	10.81	7.85	0.39	0.31	Mta2	chr19	protein_coding	metastasis-associated gene family, member 2
ENSMUSG00000004451.12	1.34532	4.88421	0.0129015	0.0275552	4.35	7.46	0.31	0.15	Ralb	chr1	protein_coding	v-ral simian leukemia viral oncogene homolog B (ras related)
ENSMUSG00000028760.14	1.34462	7.18149	0.000116724	0.000454611	6.99	7.5	0.29	0.26	Eif4g3	chr4	protein_coding	eukaryotic translation initiation factor 4 gamma, 3
ENSMUSG00000068566.10	1.34434	6.4634	0.000387915	0.00132654	12.92	14.35	0.7	0.35	Myadm	chr7	protein_coding	myeloid-associated differentiation marker
ENSMUSG00000025860.12	1.34393	5.77526	0.00170619	0.00472598	2.83	4.06	0.18	0.08	Xiap	chrX	protein_coding	X-linked inhibitor of apoptosis
ENSMUSG00000022536.11	1.34377	6.04668	0.000942939	0.00279558	10.12	9.59	0.38	0.36	Glyr1	chr16	protein_coding	glyoxylate reductase 1 homolog (Arabidopsis)
ENSMUSG00000022568.14	1.34321	6.34158	0.000527303	0.00168147	7.43	7.04	0.16	0.38	Scrib	chr15	protein_coding	scribbled homolog (Drosophila)
ENSMUSG00000000489.6	1.34301	5.15732	0.00484787	0.0122315	6.49	5.39	0.19	0.25	Pdgfb	chr15	protein_coding	platelet derived growth factor, B polypeptide
ENSMUSG00000002233.11	1.34231	4.24023	0.0436369	0.0792812	3.14	9.16	0.09	0.38	Rhoc	chr3	protein_coding	ras homolog gene family, member C
ENSMUSG00000032328.10	1.34217	5.72599	0.00170978	0.00473413	7.47	6.59	0.29	0.24	Tmem30a	chr9	protein_coding	transmembrane protein 30A
ENSMUSG00000024182.14	1.34178	5.60993	0.00171538	0.00474679	6.59	6.15	0.23	0.25	Axin1	chr17	protein_coding	axin 1
ENSMUSG00000024758.12	1.34153	6.67123	0.000254359	0.000922736	9.9	10.46	0.38	0.39	Rtn3	chr19	protein_coding	reticulon 3
ENSMUSG00000029106.12	1.34152	6.47675	0.000441895	0.00149596	9.95	8.36	0.43	0.27	Add1	chr5	protein_coding	adducin 1 (alpha)
ENSMUSG00000026944.16	1.34138	6.27461	0.000584278	0.0018588	5.95	3.83	0.15	0.21	Abca2	chr2	protein_coding	ATP-binding cassette, sub-family A (ABC1), member 2
ENSMUSG00000035673.9	1.34103	6.10583	0.000824089	0.00257644	6.13	9.86	0.31	0.3	Sbno2	chr10	protein_coding	strawberry notch homolog 2 (Drosophila)
ENSMUSG00000036990.11	1.34089	7.03842	0.000138729	0.000536507	10.84	7.34	0.38	0.31	Otud4	chr8	protein_coding	OTU domain containing 4
ENSMUSG00000045482.13	1.33997	7.51388	8.19884e-05	0.000335018	6.74	7.94	0.31	0.25	Trrap	chr5	protein_coding	transformation/transcription domain-associated protein
ENSMUSG00000021681.8	1.33991	5.92104	0.00106868	0.00314703	8.28	10.1	0.3	0.39	Aggf1	chr13	protein_coding	angiogenic factor with G patch and FHA domains 1
ENSMUSG00000020869.8	1.33913	5.9893	0.000930783	0.00275998	12.29	10.12	0.5	0.34	Lrrc59	chr11	protein_coding	leucine rich repeat containing 59
ENSMUSG00000030224.10	1.33904	4.74759	0.0180908	0.0380867	1.88	6.96	0.23	0.13	Strap	chr6	protein_coding	serine/threonine kinase receptor associated protein
ENSMUSG00000040943.10	1.33879	6.50741	0.000399361	0.00136175	5.2	4.75	0.18	0.2	Tet2	chr3	protein_coding	tet methylcytosine dioxygenase 2
ENSMUSG00000036402.11	1.33844	5.67043	0.00144253	0.00418063	6.16	4.66	0.12	0.28	Gng12	chr6	protein_coding	guanine nucleotide binding protein (G protein), gamma 12
ENSMUSG00000030811.12	1.33834	5.49696	0.00247714	0.00673901	5.59	4.79	0.27	0.13	Fbxl19	chr7	protein_coding	F-box and leucine-rich repeat protein 19
ENSMUSG00000005054.6	1.33769	4.14262	0.0352848	0.066331	9.98	14.83	0.46	0.49	Cstb	chr10	protein_coding	cystatin B
ENSMUSG00000063077.12	1.33747	7.77953	5.91169e-05	0.000244773	7.45	7.39	0.3	0.27	Kif1b	chr4	protein_coding	kinesin family member 1B
ENSMUSG00000021420.10	1.33742	4.73855	0.0142004	0.0301908	4.69	6.75	0.23	0.21	Fars2	chr13	protein_coding	phenylalanine-tRNA synthetase 2 (mitochondrial)
ENSMUSG00000032504.13	1.33679	6.53216	0.000404896	0.00138011	7.01	8.48	0.3	0.29	Pdcd6ip	chr9	protein_coding	programmed cell death 6 interacting protein
ENSMUSG00000034252.12	1.33614	5.96688	0.00107918	0.0031765	7.18	5.06	0.35	0.11	Senp6	chr9	protein_coding	SUMO/sentrin specific peptidase 6
ENSMUSG00000042520.14	1.33447	6.94512	0.000196564	0.000718226	9.69	15.23	0.49	0.46	Ubap2l	chr3	protein_coding	ubiquitin-associated protein 2-like
ENSMUSG00000042292.14	1.33406	5.97193	0.001251	0.00364452	5.69	7.37	0.16	0.33	Mkl1	chr15	protein_coding	MKL (megakaryoblastic leukemia)/myocardin-like 1
ENSMUSG00000039230.12	1.3336	6.26513	0.000663837	0.00210099	10.46	9.27	0.49	0.26	Tbcd	chr11	protein_coding	tubulin-specific chaperone d
ENSMUSG00000025145.11	1.33353	4.87603	0.0129015	0.0275552	5.6	5.48	0.31	0.12	Lrrc45	chr11	protein_coding	leucine rich repeat containing 45
ENSMUSG00000038909.14	1.33345	5.56694	0.00205388	0.00561917	5.5	7.16	0.23	0.26	Kat7	chr11	protein_coding	K(lysine) acetyltransferase 7
ENSMUSG00000052688.10	1.33273	6.0608	0.000817385	0.00255592	7.25	7.39	0.22	0.33	Rab7b	chr1	protein_coding	RAB7B, member RAS oncogene family
ENSMUSG00000062078.12	1.33225	7.2027	0.0001312	0.000508461	7.87	7.19	0.33	0.25	Qk	chr17	protein_coding	quaking
ENSMUSG00000021408.12	1.3321	5.64373	0.00203708	0.0055757	5.56	4.66	0.2	0.18	Ripk1	chr13	protein_coding	receptor (TNFRSF)-interacting serine-threonine kinase 1
ENSMUSG00000024687.10	1.33107	5.94938	0.00107421	0.00316308	6.31	7.02	0.25	0.26	Osbp	chr19	protein_coding	oxysterol binding protein
ENSMUSG00000000552.9	1.33067	4.85678	0.0106864	0.0229885	2.17	8.95	0.05	0.38	Zfp385a	chr15	protein_coding	zinc finger protein 385A
ENSMUSG00000035621.11	1.32962	6.1436	0.000836309	0.00261354	11.23	7.88	0.34	0.38	Midn	chr10	protein_coding	midnolin
ENSMUSG00000021254.8	1.32959	5.35356	0.00368962	0.009446	6.05	4.15	0.24	0.15	Gpatch2l	chr12	protein_coding	G patch domain containing 2 like
ENSMUSG00000021610.7	1.32952	5.40142	0.00368962	0.009446	5.87	10.92	0.35	0.31	Clptm1l	chr13	protein_coding	CLPTM1-like
ENSMUSG00000001424.12	1.32788	7.11247	0.000149707	0.000577321	9.44	16.7	0.46	0.55	Snd1	chr6	protein_coding	staphylococcal nuclease and tudor domain containing 1
ENSMUSG00000063524.11	1.3278	4.64933	0.0149177	0.0316079	5.87	3.49	0.11	0.23	Eno1	chr4	protein_coding	enolase 1, alpha non-neuron
ENSMUSG00000006276.9	1.32501	5.34268	0.00374748	0.00959011	5.39	6.96	0.17	0.3	Eps15l1	chr8	protein_coding	epidermal growth factor receptor pathway substrate 15-like 1
ENSMUSG00000036594.12	1.3246	5.04152	0.00764545	0.0179699	16.72	11.47	0.58	0.47	H2-Aa	chr17	protein_coding	histocompatibility 2, class II antigen A, alpha
ENSMUSG00000041362.14	1.32457	5.56279	0.0029072	0.00773761	5.61	5.69	0.23	0.2	Shtn1	chr19	protein_coding	shootin 1
ENSMUSG00000039703.13	1.32445	6.10995	0.000830389	0.00259592	8.95	7.79	0.25	0.38	Nploc4	chr11	protein_coding	nuclear protein localization 4 homolog (S. cerevisiae)
ENSMUSG00000074825.4	1.32425	6.00089	0.00108363	0.00318851	8.8	8.23	0.29	0.35	Itpripl1	chr2	protein_coding	inositol 1,4,5-triphosphate receptor interacting protein-like 1
ENSMUSG00000091896.5	1.32354	5.39387	0.00368962	0.009446	6.82	9.36	0.31	0.31	Ube2d2a	chr18	protein_coding	ubiquitin-conjugating enzyme E2D 2A
ENSMUSG00000038384.14	1.32332	7.14468	0.000171069	0.000630652	6.97	9.03	0.35	0.27	Setd1b	chr5	protein_coding	SET domain containing 1B
ENSMUSG00000003360.12	1.32297	6.44888	0.000490264	0.00160685	13.44	13.94	0.41	0.63	Ddx23	chr15	protein_coding	DEAD (Asp-Glu-Ala-Asp) box polypeptide 23
ENSMUSG00000030844.9	1.32272	4.12579	0.0352848	0.066331	13.59	4.66	0.19	0.44	Rgs10	chr7	protein_coding	regulator of G-protein signalling 10
ENSMUSG00000042699.9	1.32235	7.25232	0.000128219	0.000497011	16.83	16.43	0.62	0.66	Dhx9	chr1	protein_coding	DEAH (Asp-Glu-Ala-His) box polypeptide 9
ENSMUSG00000035851.12	1.32142	5.51909	0.00294195	0.00773761	6.93	6.62	0.27	0.25	Ythdc1	chr5	protein_coding	YTH domain containing 1
ENSMUSG00000031820.8	1.3209	4.23438	0.0436369	0.0792812	1.25	8.16	0.14	0.25	Babam1	chr8	protein_coding	BRISC and BRCA1 A complex member 1
ENSMUSG00000026112.7	1.32074	5.9986	0.00108363	0.00318851	9.28	7.25	0.3	0.33	Coa5	chr1	protein_coding	cytochrome C oxidase assembly factor 5
ENSMUSG00000020402.9	1.32038	5.86599	0.00124232	0.00361978	15.98	12.29	0.35	0.71	Vdac1	chr11	protein_coding	voltage-dependent anion channel 1
ENSMUSG00000041058.13	1.31967	6.46295	0.000495959	0.00160685	8.18	5.61	0.34	0.19	Wwp1	chr4	protein_coding	WW domain containing E3 ubiquitin protein ligase 1
ENSMUSG00000022967.10	1.31957	6.46225	0.000490264	0.00160685	8.41	13.81	0.48	0.39	Ifnar1	chr16	protein_coding	interferon (alpha and beta) receptor 1
ENSMUSG00000035152.12	1.31948	6.45021	0.000490264	0.00160685	6.79	7.04	0.23	0.29	Ap2b1	chr11	protein_coding	adaptor-related protein complex 2, beta 1 subunit
ENSMUSG00000013662.5	1.31905	4.50184	0.0263185	0.0512929	4.25	3.16	0.18	0.1	Atad1	chr19	protein_coding	ATPase family, AAA domain containing 1
ENSMUSG00000015846.12	1.31866	5.96022	0.00144988	0.00420125	5.27	6.69	0.14	0.32	Rxra	chr2	protein_coding	retinoid X receptor alpha
ENSMUSG00000036644.13	1.31757	6.33955	0.000596863	0.00189392	7.45	8	0.28	0.31	Tbc1d9b	chr11	protein_coding	TBC1 domain family, member 9B
ENSMUSG00000068039.10	1.31732	5.67008	0.00239912	0.00654082	8.46	9.85	0.32	0.38	Tcp1	chr17	protein_coding	t-complex protein 1
ENSMUSG00000029416.15	1.31596	4.85631	0.0106864	0.0229885	3.65	6	0.16	0.21	Slc15a4	chr5	protein_coding	solute carrier family 15, member 4
ENSMUSG00000031540.11	1.31532	7.32331	0.000141899	0.000548018	9.61	8.09	0.36	0.33	Kat6a	chr8	protein_coding	K(lysine) acetyltransferase 6A
ENSMUSG00000029547.8	1.31475	6.24545	0.000657603	0.0020818	6.31	4.42	0.24	0.17	Ints1	chr5	protein_coding	integrator complex subunit 1
ENSMUSG00000025745.9	1.31461	5.8097	0.00145184	0.0042066	8.93	5.1	0.3	0.23	Hadha	chr5	protein_coding	hydroxyacyl-Coenzyme A dehydrogenase/3-ketoacyl-Coenzyme A thiolase/enoyl-Coenzyme A hydratase (trifunctional protein), alpha subunit
ENSMUSG00000025142.15	1.31403	4.64082	0.0149177	0.0316079	6.99	5.53	0.12	0.34	Aspscr1	chr11	protein_coding	alveolar soft part sarcoma chromosome region, candidate 1 (human)
ENSMUSG00000035704.15	1.31301	5.19726	0.00584034	0.0138736	6.95	10.22	0.33	0.34	Alg8	chr7	protein_coding	asparagine-linked glycosylation 8 (alpha-1,3-glucosyltransferase)
ENSMUSG00000034709.8	1.31204	5.62535	0.00241947	0.00659532	6.98	8.27	0.23	0.36	Ppp1r21	chr17	protein_coding	protein phosphatase 1, regulatory subunit 21
ENSMUSG00000070730.9	1.31199	5.09106	0.00913665	0.0213262	7.09	7.29	0.29	0.26	Rmdn3	chr2	protein_coding	regulator of microtubule dynamics 3
ENSMUSG00000029705.15	1.31157	7.84624	7.93685e-05	0.000325725	6.22	8.49	0.29	0.28	Cux1	chr5	protein_coding	cut-like homeobox 1
ENSMUSG00000041891.13	1.31138	5.89609	0.0012458	0.00362964	9.29	5.07	0.24	0.3	Lman1	chr18	protein_coding	lectin, mannose-binding, 1
ENSMUSG00000015176.9	1.31035	5.31411	0.00654254	0.0154906	4.11	6.21	0.36	0.05	Nolc1	chr19	protein_coding	nucleolar and coiled-body phosphoprotein 1
ENSMUSG00000030741.13	1.31023	5.33201	0.00374748	0.00959011	8.53	8.93	0.25	0.42	Spns1	chr7	protein_coding	spinster homolog 1
ENSMUSG00000021546.15	1.30946	6.11441	0.000953312	0.00282519	8.05	8.71	0.38	0.27	Hnrnpk	chr13	protein_coding	heterogeneous nuclear ribonucleoprotein K
ENSMUSG00000030057.13	1.309	5.73682	0.00170978	0.00473413	10.41	12.2	0.41	0.47	Cnbp	chr6	protein_coding	cellular nucleic acid binding protein
ENSMUSG00000070319.5	1.30826	4.57657	0.0203378	0.0401436	8.34	11.44	0.46	0.32	Eif3g	chr9	protein_coding	eukaryotic translation initiation factor 3, subunit G
ENSMUSG00000021306.10	1.30767	5.29185	0.0055478	0.0132343	7.03	5.74	0.28	0.21	Gpr137b	chr13	protein_coding	G protein-coupled receptor 137B
ENSMUSG00000014353.12	1.3066	6.30972	0.000669811	0.00211575	6.22	9.95	0.29	0.35	Tmem87b	chr2	protein_coding	transmembrane protein 87B
ENSMUSG00000098950.5	1.30439	4.32649	0.0400204	0.0729305	1.27	1.86	0.09	0.04	Gm28036	chr2	protein_coding	predicted gene, 28036
ENSMUSG00000028138.6	1.30426	4.91305	0.0102666	0.0221242	8.07	9.37	0.34	0.33	Adh5	chr3	protein_coding	alcohol dehydrogenase 5 (class III), chi polypeptide
ENSMUSG00000024535.13	1.30395	4.64553	0.0149177	0.0316079	6.89	5.45	0.26	0.21	Snx24	chr18	protein_coding	sorting nexing 24
ENSMUSG00000039067.4	1.30338	4.77817	0.0170999	0.0360633	9.35	6.84	0.24	0.37	Psmd7	chr8	protein_coding	proteasome (prosome, macropain) 26S subunit, non-ATPase, 7
ENSMUSG00000016018.3	1.30285	5.42633	0.00363199	0.00930233	6.62	5.99	0.28	0.21	Skiv2l2	chr13	protein_coding	superkiller viralicidic activity 2-like 2 (S. cerevisiae)
ENSMUSG00000053580.13	1.30281	7.98202	8.01737e-05	0.000328077	9.75	11.64	0.48	0.35	Tanc2	chr11	protein_coding	tetratricopeptide repeat, ankyrin repeat and coiled-coil containing 2
ENSMUSG00000040549.14	1.30187	6.23812	0.000852027	0.0026622	5.23	5.95	0.24	0.2	Ckap5	chr2	protein_coding	cytoskeleton associated protein 5
ENSMUSG00000027613.13	1.30152	5.42515	0.00363199	0.00930233	6.89	9.73	0.34	0.32	Eif6	chr2	protein_coding	eukaryotic translation initiation factor 6
ENSMUSG00000036333.10	1.30148	7.46231	0.000134514	0.000520536	10.63	13.2	0.37	0.55	Kidins220	chr12	protein_coding	kinase D-interacting substrate 220
ENSMUSG00000026014.13	1.30143	6.61863	0.000473764	0.00160192	3.72	5.56	0.23	0.14	Raph1	chr1	protein_coding	Ras association (RalGDS/AF-6) and pleckstrin homology domains 1
ENSMUSG00000002608.6	1.3006	5.31943	0.00374748	0.00959011	8.54	4.51	0.16	0.32	Ccdc97	chr7	protein_coding	coiled-coil domain containing 97
ENSMUSG00000042712.8	1.30023	4.32049	0.0400204	0.0729305	5.76	10.54	0.37	0.28	Wbp5	chrX	protein_coding	WW domain binding protein 5
ENSMUSG00000039183.5	1.30005	4.11977	0.0352848	0.066331	6.97	3.82	0.19	0.2	Nubp2	chr17	protein_coding	nucleotide binding protein 2
ENSMUSG00000020993.8	1.29917	4.40409	0.0282422	0.0548356	8.74	6.54	0.31	0.27	Trappc6b	chr12	protein_coding	trafficking protein particle complex 6B
ENSMUSG00000021039.8	1.29909	5.08097	0.00913665	0.0213262	8.48	6.13	0.3	0.26	Snw1	chr12	protein_coding	SNW domain containing 1
ENSMUSG00000018899.14	1.29733	5.13741	0.00880143	0.0205961	5.37	4.71	0.23	0.16	Irf1	chr11	protein_coding	interferon regulatory factor 1
ENSMUSG00000019978.13	1.29586	6.06983	0.00109113	0.00321033	8.03	6.89	0.28	0.3	Epb4.1l2	chr10	protein_coding	erythrocyte protein band 4.1 like 2
ENSMUSG00000039768.14	1.29568	5.76505	0.00200597	0.00549299	7.9	8.89	0.33	0.33	Dnajc11	chr4	protein_coding	DnaJ (Hsp40) homolog, subfamily C, member 11
ENSMUSG00000071644.8	1.29509	4.21901	0.0436369	0.0792812	3.74	4.77	0.15	0.18	Eef1g	chr19	protein_coding	eukaryotic translation elongation factor 1 gamma
ENSMUSG00000027955.14	1.2945	6.55839	0.00051723	0.00164978	6.75	7.05	0.24	0.29	Fam198b	chr3	protein_coding	family with sequence similarity 198, member B
ENSMUSG00000002968.7	1.29287	4.39915	0.036816	0.0673281	4.34	3.87	0.14	0.17	Med25	chr7	protein_coding	mediator complex subunit 25
ENSMUSG00000022185.16	1.29286	7.45075	0.000164261	0.000605734	17.65	17.61	0.8	0.59	Acin1	chr14	protein_coding	apoptotic chromatin condensation inducer 1
ENSMUSG00000054199.14	1.29192	5.89341	0.0016918	0.00468788	3.29	4.34	0.15	0.15	Gon4l	chr3	protein_coding	gon-4-like (C.elegans)
ENSMUSG00000028468.13	1.29096	6.34956	0.00068103	0.00214911	8.96	4.99	0.33	0.22	Rgp1	chr4	protein_coding	RGP1 retrograde golgi transport homolog (S. cerevisiae)
ENSMUSG00000041313.12	1.28934	7.15533	0.000242195	0.000880408	9.02	10.76	0.39	0.39	Slc7a1	chr5	protein_coding	solute carrier family 7 (cationic amino acid transporter, y+ system), member 1
ENSMUSG00000025485.10	1.28894	5.07237	0.00913665	0.0213262	4.97	4.41	0.16	0.2	Ric8	chr7	protein_coding	resistance to inhibitors of cholinesterase 8 homolog (C. elegans)
ENSMUSG00000020580.9	1.2887	6.56723	0.00051723	0.00164978	5.6	6.14	0.16	0.29	Rock2	chr12	protein_coding	Rho-associated coiled-coil containing protein kinase 2
ENSMUSG00000036611.5	1.28842	4.63043	0.0191679	0.0380867	3.66	4.52	0.1	0.22	Eepd1	chr9	protein_coding	endonuclease/exonuclease/phosphatase family domain containing 1
ENSMUSG00000040209.10	1.2883	7.3397	0.000181196	0.000664986	5.62	6.08	0.23	0.23	Zfp704	chr3	protein_coding	zinc finger protein 704
ENSMUSG00000031960.12	1.28792	7.28589	0.000184292	0.000675399	14.21	12.95	0.61	0.46	Aars	chr8	protein_coding	alanyl-tRNA synthetase
ENSMUSG00000035227.6	1.28763	5.72513	0.00237847	0.00648548	7.08	10.92	0.33	0.38	Spcs2	chr7	protein_coding	signal peptidase complex subunit 2 homolog (S. cerevisiae)
ENSMUSG00000034269.10	1.28734	6.21608	0.000969653	0.002872	5.7	5.12	0.17	0.25	Setd5	chr6	protein_coding	SET domain containing 5
ENSMUSG00000079625.2	1.28647	4.9006	0.0129015	0.0275552	7.93	13.59	0.35	0.5	Tm4sf19	chr16	protein_coding	transmembrane 4 L six family member 19
ENSMUSG00000015839.6	1.28641	5.00807	0.00949207	0.0221018	6.84	5.52	0.13	0.34	Nfe2l2	chr2	protein_coding	nuclear factor, erythroid derived 2, like 2
ENSMUSG00000020859.14	1.28413	6.85031	0.000358764	0.00122914	6.98	7.9	0.23	0.35	Spag9	chr11	protein_coding	sperm associated antigen 9
ENSMUSG00000060279.11	1.28398	5.98163	0.00144818	0.00419665	9.53	8.52	0.4	0.31	Ap2a1	chr7	protein_coding	adaptor-related protein complex 2, alpha 1 subunit
ENSMUSG00000061755.8	1.28376	6.81214	0.000428506	0.00145505	5.86	4.8	0.23	0.19	Bod1l	chr5	protein_coding	biorientation of chromosomes in cell division 1-like
ENSMUSG00000003420.7	1.28346	5.6159	0.00340881	0.00874841	10.32	16.51	0.54	0.53	Fcgrt	chr7	protein_coding	Fc receptor, IgG, alpha chain transporter
ENSMUSG00000022620.12	1.28308	4.8953	0.0129015	0.0275552	2.57	5.09	0.09	0.21	Arsa	chr15	protein_coding	arylsulfatase A
ENSMUSG00000020740.11	1.28299	5.17026	0.00717301	0.0169179	4.7	4.3	0.13	0.22	Gga3	chr11	protein_coding	golgi associated, gamma adaptin ear containing, ARF binding protein 3
ENSMUSG00000000568.13	1.28274	7.02369	0.000335424	0.00115068	9.07	9.93	0.48	0.28	Hnrnpd	chr5	protein_coding	heterogeneous nuclear ribonucleoprotein D
ENSMUSG00000024561.8	1.282	5.3209	0.00654254	0.0154906	7.41	6.86	0.29	0.27	Mbd1	chr18	protein_coding	methyl-CpG binding domain protein 1
ENSMUSG00000026229.15	1.28162	6.30448	0.000865098	0.00268735	14.09	11.2	0.35	0.63	Psmd1	chr1	protein_coding	proteasome (prosome, macropain) 26S subunit, non-ATPase, 1
ENSMUSG00000004263.13	1.28121	5.72683	0.00276998	0.00750457	5.39	6.17	0.27	0.19	Atn1	chr6	protein_coding	atrophin 1
ENSMUSG00000006498.14	1.28118	6.16551	0.000962147	0.00285022	11.55	9.11	0.38	0.42	Ptbp1	chr10	protein_coding	polypyrimidine tract binding protein 1
ENSMUSG00000004383.15	1.28014	6.09353	0.00125584	0.00365715	7.07	7.34	0.32	0.25	Large	chr8	protein_coding	like-glycosyltransferase
ENSMUSG00000019790.14	1.28013	6.87538	0.000402075	0.00137062	5.4	7.19	0.26	0.24	Stxbp5	chr10	protein_coding	syntaxin binding protein 5 (tomosyn)
ENSMUSG00000046434.13	1.27865	6.05988	0.00125522	0.00365621	18.7	15.68	0.69	0.66	Hnrnpa1	chr15	protein_coding	heterogeneous nuclear ribonucleoprotein A1
ENSMUSG00000028833.11	1.27839	5.32191	0.00654254	0.0154906	4.04	6.1	0.21	0.2	Ncdn	chr4	protein_coding	neurochondrin
ENSMUSG00000029290.10	1.27833	4.63514	0.0191679	0.0380867	3.74	4.61	0.21	0.13	Zfp326	chr5	protein_coding	zinc finger protein 326
ENSMUSG00000021577.11	1.27774	5.94573	0.00167998	0.00465688	10.99	9.9	0.44	0.39	Sdha	chr13	protein_coding	succinate dehydrogenase complex, subunit A, flavoprotein (Fp)
ENSMUSG00000071657.10	1.27759	5.31732	0.00654254	0.0154906	10.58	6.65	0.36	0.3	Bscl2	chr19	protein_coding	Berardinelli-Seip congenital lipodystrophy 2 homolog (seipin)
ENSMUSG00000041958.10	1.27755	5.64857	0.00283797	0.00768594	13.15	6.83	0.48	0.29	Pigs	chr11	protein_coding	phosphatidylinositol glycan anchor biosynthesis, class S
ENSMUSG00000015112.13	1.27731	5.53043	0.00351854	0.00902559	5.74	8.32	0.25	0.31	Slc25a13	chr6	protein_coding	solute carrier family 25 (mitochondrial carrier, adenine nucleotide translocator), member 13
ENSMUSG00000026360.7	1.27705	5.22562	0.00848544	0.0198705	3.67	6.93	0.2	0.22	Rgs2	chr1	protein_coding	regulator of G-protein signaling 2
ENSMUSG00000001034.15	1.27705	5.18062	0.00717301	0.0169179	4.12	5.86	0.24	0.16	Mapk7	chr11	protein_coding	mitogen-activated protein kinase 7
ENSMUSG00000056050.10	1.27631	5.31176	0.00456123	0.0115607	7.74	5.31	0.22	0.28	Mia3	chr1	protein_coding	melanoma inhibitory activity 3
ENSMUSG00000026245.14	1.27599	4.70601	0.0230029	0.0450604	3.62	6.84	0.25	0.18	Farsb	chr1	protein_coding	phenylalanyl-tRNA synthetase, beta subunit
ENSMUSG00000002871.12	1.27536	4.83171	0.0161885	0.0342355	8.72	5.98	0.3	0.27	Tpra1	chr6	protein_coding	transmembrane protein, adipocyte asscociated 1
ENSMUSG00000035027.15	1.27473	5.40357	0.00527585	0.0131809	6.63	9.95	0.27	0.39	Map2k2	chr10	protein_coding	mitogen-activated protein kinase kinase 2
ENSMUSG00000031483.7	1.27414	5.97934	0.00193362	0.00532065	6.06	9.36	0.35	0.27	Erlin2	chr8	protein_coding	ER lipid raft associated 2
ENSMUSG00000055435.6	1.27361	7.38484	0.000219116	0.000798962	8.34	11.78	0.37	0.43	Maf	chr8	protein_coding	avian musculoaponeurotic fibrosarcoma (v-maf) AS42 oncogene homolog
ENSMUSG00000051223.12	1.27314	5.90708	0.00227429	0.00620555	4.69	9.49	0.2	0.36	Bzw1	chr1	protein_coding	basic leucine zipper and W2 domains 1
ENSMUSG00000040809.10	1.27283	4.6963	0.0180908	0.0380867	8.42	7.1	0.29	0.32	Chil3	chr3	protein_coding	chitinase-like 3
ENSMUSG00000047187.9	1.27283	4.6963	0.0180908	0.0380867	6.07	5.13	0.21	0.23	Rab2a	chr4	protein_coding	RAB2A, member RAS oncogene family
ENSMUSG00000061778.8	1.2728	4.77072	0.0170999	0.0360633	3.75	4.07	0.19	0.12	Mospd2	chrX	protein_coding	motile sperm domain containing 2
ENSMUSG00000031865.13	1.27279	6.72874	0.000553508	0.00176319	8.57	12.31	0.34	0.49	Dctn1	chr6	protein_coding	dynactin 1
ENSMUSG00000040661.6	1.27271	7.02911	0.000308301	0.00105931	7.07	6.9	0.25	0.3	Rad54l2	chr9	protein_coding	RAD54 like 2 (S. cerevisiae)
ENSMUSG00000020078.13	1.27268	5.85113	0.00267174	0.00724537	6.74	10.3	0.34	0.35	Vps26a	chr10	protein_coding	vacuolar protein sorting 26 homolog A (yeast)
ENSMUSG00000002546.14	1.2721	5.87295	0.0016918	0.00468788	6.95	6	0.21	0.3	Golga2	chr2	protein_coding	golgi autoantigen, golgin subfamily a, 2
ENSMUSG00000024772.9	1.27195	5.41215	0.00617119	0.0146463	6.54	5.71	0.33	0.16	Ehd1	chr19	protein_coding	EH-domain containing 1
ENSMUSG00000040462.10	1.27159	7.74609	0.000131265	0.000508466	25.34	27.51	0.99	1.11	Os9	chr10	protein_coding	amplified in osteosarcoma
ENSMUSG00000041355.11	1.27144	4.54838	0.0203378	0.0401436	7.71	8.46	0.26	0.38	Ssr2	chr3	protein_coding	signal sequence receptor, beta
ENSMUSG00000020124.9	1.27048	5.13219	0.0107883	0.0232008	3.09	6.78	0.29	0.12	Usp15	chr10	protein_coding	ubiquitin specific peptidase 15
ENSMUSG00000014077.11	1.27041	5.99861	0.00166696	0.00462219	11.71	8.92	0.43	0.38	Chp1	chr2	protein_coding	calcineurin-like EF hand protein 1
ENSMUSG00000015149.11	1.26996	4.54865	0.0203378	0.0401436	9.09	2.93	0.27	0.18	Sirt2	chr7	protein_coding	sirtuin 2
ENSMUSG00000022415.10	1.26957	6.5996	0.000586246	0.00186278	8.92	12.39	0.36	0.49	Syngr1	chr15	protein_coding	synaptogyrin 1
ENSMUSG00000004508.5	1.26888	6.97694	0.000354014	0.00121331	9.64	11.17	0.45	0.38	Gab2	chr7	protein_coding	growth factor receptor bound protein 2-associated protein 2
ENSMUSG00000022673.4	1.2683	4.89518	0.0129015	0.0275552	2.22	5.14	0.15	0.15	Mcm4	chr16	protein_coding	minichromosome maintenance deficient 4 homolog (S. cerevisiae)
ENSMUSG00000028886.13	1.26765	6.16392	0.00125584	0.00365715	8.05	5.65	0.32	0.23	Eya3	chr4	protein_coding	eyes absent 3 homolog (Drosophila)
ENSMUSG00000001211.12	1.26752	6.46448	0.000790133	0.00247302	5.76	7.09	0.26	0.25	Agpat3	chr10	protein_coding	1-acylglycerol-3-phosphate O-acyltransferase 3
ENSMUSG00000016664.12	1.26713	5.71504	0.00325316	0.00836471	7.44	5.8	0.31	0.21	Pacsin2	chr15	protein_coding	protein kinase C and casein kinase substrate in neurons 2
ENSMUSG00000037896.15	1.26653	6.03072	0.00190856	0.00525214	4.91	6.25	0.25	0.2	Rcor1	chr12	protein_coding	REST corepressor 1
ENSMUSG00000024423.5	1.26497	5.8759	0.00227429	0.00620555	9	7.77	0.35	0.31	Impact	chr18	protein_coding	impact, RWD domain protein
ENSMUSG00000041075.8	1.26387	6.99323	0.000393441	0.00134268	15.17	12.82	0.69	0.43	Fzd7	chr1	protein_coding	frizzled homolog 7 (Drosophila)
ENSMUSG00000041846.12	1.26342	5.93673	0.00194611	0.00535019	5.42	7.44	0.25	0.27	Smek1	chr12	protein_coding	SMEK homolog 1, suppressor of mek1 (Dictyostelium)
ENSMUSG00000039148.4	1.26282	7.12126	0.000328745	0.00112871	13.89	13.29	0.53	0.56	Sart1	chr19	protein_coding	squamous cell carcinoma antigen recognized by T cells 1
ENSMUSG00000028403.13	1.26274	5.39551	0.00437881	0.0111037	3.17	1.55	0.1	0.08	Zdhhc21	chr4	protein_coding	zinc finger, DHHC domain containing 21
ENSMUSG00000005873.5	1.26247	6.03235	0.00190856	0.00525214	9.64	12.28	0.55	0.34	Reep5	chr18	protein_coding	receptor accessory protein 5
ENSMUSG00000048920.7	1.26069	5.66198	0.00283797	0.00768594	7.82	9.51	0.22	0.47	Fkrp	chr7	protein_coding	fukutin related protein
ENSMUSG00000006517.4	1.26052	4.29885	0.0400204	0.0729305	5.09	4.66	0.25	0.14	Mvd	chr8	protein_coding	mevalonate (diphospho) decarboxylase
ENSMUSG00000036733.13	1.26051	4.94959	0.0123163	0.026419	6.12	9.54	0.34	0.3	Rbm42	chr7	protein_coding	RNA binding motif protein 42
ENSMUSG00000033732.9	1.26045	6.79512	0.000466916	0.00157906	12.51	13.04	0.52	0.5	Sf3b3	chr8	protein_coding	splicing factor 3b, subunit 3
ENSMUSG00000022678.14	1.26037	4.82438	0.0202795	0.0400501	5.78	5.09	0.23	0.2	Nde1	chr16	protein_coding	nuclear distribution gene E homolog 1 (A nidulans)
ENSMUSG00000026790.17	1.26015	5.77128	0.00273667	0.00741598	5.1	6.13	0.19	0.26	Odf2	chr2	protein_coding	outer dense fiber of sperm tails 2
ENSMUSG00000031838.7	1.25876	6.94747	0.000382411	0.0013082	65.06	59.97	2.35	2.64	Ifi30	chr8	protein_coding	interferon gamma inducible protein 30
ENSMUSG00000069895.3	1.25835	6.45786	0.000991229	0.00293236	4.37	6.99	0.22	0.24	Atxn1l	chr8	protein_coding	ataxin 1-like
ENSMUSG00000002064.10	1.25724	4.3845	0.0478439	0.0864799	4.71	9.16	0.3	0.27	Sdf2	chr11	protein_coding	stromal cell derived factor 2
ENSMUSG00000039704.6	1.25704	4.99677	0.0117708	0.0252797	4.9	3.01	0.14	0.16	Lmbrd2	chr15	protein_coding	LMBR1 domain containing 2
ENSMUSG00000021583.6	1.25665	5.89611	0.00195849	0.00537259	8.69	5.96	0.27	0.3	Erap1	chr13	protein_coding	endoplasmic reticulum aminopeptidase 1
ENSMUSG00000029217.14	1.25651	5.82114	0.00270391	0.00733207	8.2	12.01	0.58	0.26	Tec	chr5	protein_coding	tec protein tyrosine kinase
ENSMUSG00000030275.4	1.25642	5.96059	0.00223346	0.00610048	4.65	4.78	0.19	0.19	Etnk1	chr6	protein_coding	ethanolamine kinase 1
ENSMUSG00000020463.13	1.25637	5.72751	0.00276998	0.00750457	5.09	4.66	0.12	0.26	Smek2	chr11	protein_coding	SMEK homolog 2, suppressor of mek1 (Dictyostelium)
ENSMUSG00000028580.13	1.25487	5.94438	0.00257905	0.00699711	4.07	6.85	0.3	0.15	Pum1	chr4	protein_coding	pumilio RNA-binding family member 1
ENSMUSG00000033671.15	1.25477	7.49211	0.000226354	0.000824125	6.44	6.98	0.27	0.27	Cep350	chr1	protein_coding	centrosomal protein 350
ENSMUSG00000061533.13	1.2543	5.69938	0.00280377	0.00759444	5.18	5.26	0.18	0.23	Cep128	chr12	protein_coding	centrosomal protein 128
ENSMUSG00000040010.10	1.25378	5.73904	0.00276998	0.00750457	8.22	6.61	0.33	0.26	Slc7a5	chr8	protein_coding	solute carrier family 7 (cationic amino acid transporter, y+ system), member 5
ENSMUSG00000038416.12	1.25321	4.61853	0.0191679	0.0380867	5.63	4.16	0.24	0.15	Cdc16	chr8	protein_coding	CDC16 cell division cycle 16
ENSMUSG00000015950.11	1.25297	5.42289	0.00514769	0.0129559	9.68	4.98	0.21	0.36	Ncf1	chr5	protein_coding	neutrophil cytosolic factor 1
ENSMUSG00000028691.10	1.25273	5.4312	0.00514769	0.0129559	7.83	8.33	0.28	0.36	Prdx1	chr4	protein_coding	peroxiredoxin 1
ENSMUSG00000043740.12	1.25273	5.63004	0.00335567	0.00862105	7.98	4.28	0.27	0.21	B430306N03Rik	chr17	protein_coding	RIKEN cDNA B430306N03 gene
ENSMUSG00000001380.6	1.25259	5.2975	0.00674254	0.015958	7.02	11.35	0.25	0.49	Hars	chr18	protein_coding	histidyl-tRNA synthetase
ENSMUSG00000024665.7	1.25045	4.75239	0.0271684	0.0528904	5.29	10.42	0.25	0.39	Fads2	chr19	protein_coding	fatty acid desaturase 2
ENSMUSG00000017756.8	1.24973	5.90291	0.00227429	0.00620555	4.66	6.53	0.26	0.2	Slc12a7	chr13	protein_coding	solute carrier family 12, member 7
ENSMUSG00000036572.14	1.24948	4.88352	0.0129015	0.0275552	7.23	4.66	0.3	0.17	Upf3b	chrX	protein_coding	UPF3 regulator of nonsense transcripts homolog B (yeast)
ENSMUSG00000032349.11	1.24923	5.63337	0.00335567	0.00862105	10.03	7.37	0.43	0.26	Elovl5	chr9	protein_coding	ELOVL family member 5, elongation of long chain fatty acids (yeast)
ENSMUSG00000026436.13	1.24887	6.37462	0.0011094	0.0032612	8.37	9.13	0.45	0.26	Elk4	chr1	protein_coding	ELK4, member of ETS oncogene family
ENSMUSG00000041096.11	1.24824	4.94712	0.0191013	0.0380867	1.48	8.36	0.22	0.2	Tspyl2	chrX	protein_coding	TSPY-like 2
ENSMUSG00000059995.10	1.24783	5.94514	0.00194611	0.00535019	6.54	8.45	0.19	0.41	Atxn7l3	chr11	protein_coding	ataxin 7-like 3
ENSMUSG00000038608.13	1.24739	6.82933	0.000576233	0.00183463	8.93	6.22	0.29	0.32	Dock10	chr1	protein_coding	dedicator of cytokinesis 10
ENSMUSG00000057134.4	1.24686	5.76013	0.00320386	0.00824488	6.5	5.38	0.2	0.27	Ado	chr10	protein_coding	2-aminoethanethiol (cysteamine) dioxygenase
ENSMUSG00000034789.7	1.24679	4.3816	0.0478439	0.0864799	2.67	6.6	0.24	0.16	Rab24	chr13	protein_coding	RAB24, member RAS oncogene family
ENSMUSG00000031652.10	1.24618	6.40548	0.000987824	0.00292447	6.78	6.13	0.26	0.26	N4bp1	chr8	protein_coding	NEDD4 binding protein 1
ENSMUSG00000028821.6	1.24541	4.19714	0.0436369	0.0792812	7.28	4.49	0.32	0.14	Syf2	chr4	protein_coding	SYF2 homolog, RNA splicing factor (S. cerevisiae)
ENSMUSG00000025417.7	1.2442	5.92744	0.00194611	0.00535019	10.93	6.89	0.44	0.27	Pip4k2c	chr10	protein_coding	phosphatidylinositol-5-phosphate 4-kinase, type II, gamma
ENSMUSG00000057219.9	1.24221	4.7535	0.0215753	0.0423737	6.17	4.84	0.29	0.15	Armc7	chr11	protein_coding	armadillo repeat containing 7
ENSMUSG00000030161.6	1.24144	5.46034	0.005999	0.0142431	14.11	10.07	0.37	0.58	Gabarapl1	chr6	protein_coding	gamma-aminobutyric acid (GABA) A receptor-associated protein-like 1
ENSMUSG00000059851.13	1.24132	5.28456	0.0055478	0.0132343	9.17	4.35	0.19	0.33	Suv420h2	chr7	protein_coding	suppressor of variegation 4-20 homolog 2 (Drosophila)
ENSMUSG00000057191.11	1.24108	4.93813	0.0153499	0.0325031	6.08	14.61	0.42	0.45	AB124611	chr9	protein_coding	cDNA sequence AB124611
ENSMUSG00000101678.3	1.23945	5.50702	0.00583522	0.0138641	6.18	7.21	0.26	0.29	Gm29609	chr5	protein_coding	predicted gene 29609
ENSMUSG00000021591.7	1.23869	4.7578	0.0271684	0.0528904	5.93	11.69	0.53	0.22	Glrx	chr13	protein_coding	glutaredoxin
ENSMUSG00000025503.4	1.23829	5.25552	0.0120388	0.0258434	4.05	23.35	0.58	0.6	Taldo1	chr7	protein_coding	transaldolase 1
ENSMUSG00000022974.10	1.23784	5.46349	0.00715739	0.0168833	4.01	6.36	0.17	0.26	Paxbp1	chr16	protein_coding	PAX3 and PAX7 binding protein 1
ENSMUSG00000001270.8	1.23705	4.86081	0.0129015	0.0275552	12.81	6.01	0.22	0.5	Ckb	chr12	protein_coding	creatine kinase, brain
ENSMUSG00000020275.9	1.23638	6.67158	0.0007386	0.00231468	5.74	7.6	0.24	0.3	Rel	chr11	protein_coding	reticuloendotheliosis oncogene
ENSMUSG00000000594.7	1.23604	6.28176	0.00125251	0.00364862	11.59	7.12	0.36	0.39	Gm2a	chr11	protein_coding	GM2 ganglioside activator protein
ENSMUSG00000020664.9	1.23521	4.53504	0.0339722	0.0653055	2.67	6.1	0.2	0.17	Dld	chr12	protein_coding	dihydrolipoamide dehydrogenase
ENSMUSG00000033557.15	1.23516	6.07092	0.00165312	0.00458414	9.42	5.26	0.19	0.39	Fam20b	chr1	protein_coding	family with sequence similarity 20, member B
ENSMUSG00000031309.13	1.23498	5.77221	0.00429397	0.0109104	2.32	4.32	0.18	0.1	Rps6ka3	chrX	protein_coding	ribosomal protein S6 kinase polypeptide 3
ENSMUSG00000001473.6	1.2349	4.52637	0.0263185	0.0512929	6.8	5.06	0.19	0.28	Tubb6	chr18	protein_coding	tubulin, beta 6 class V
ENSMUSG00000041415.9	1.23489	6.85193	0.000695867	0.00219537	4.05	7.35	0.27	0.2	Dicer1	chr12	protein_coding	dicer 1, ribonuclease type III
ENSMUSG00000011877.11	1.2346	5.46488	0.00715739	0.0168833	4.54	7.2	0.22	0.26	Git1	chr11	protein_coding	G protein-coupled receptor kinase-interactor 1
ENSMUSG00000021595.16	1.234	6.18798	0.00162403	0.00455336	7.12	9.14	0.3	0.36	Nsun2	chr13	protein_coding	NOL1/NOP2/Sun domain family member 2
ENSMUSG00000029775.12	1.23394	5.78916	0.0031559	0.00812885	4.37	4.61	0.17	0.2	Klhdc10	chr6	protein_coding	kelch domain containing 10
ENSMUSG00000049940.7	1.23326	5.24416	0.00993325	0.0221018	5.96	5.91	0.24	0.24	Pgrmc2	chr3	protein_coding	progesterone receptor membrane component 2
ENSMUSG00000028932.7	1.23316	4.53601	0.0339722	0.0653055	3.35	7.66	0.28	0.19	Psmc2	chr5	protein_coding	proteasome (prosome, macropain) 26S subunit, ATPase 2
ENSMUSG00000033039.9	1.2328	6.50674	0.00123687	0.00360506	5.65	7.55	0.3	0.25	Micall1	chr15	protein_coding	microtubule associated monooxygenase, calponin and LIM domain containing -like 1
ENSMUSG00000020537.7	1.2328	4.36614	0.0478439	0.0864799	5.57	4.59	0.18	0.22	Drg2	chr11	protein_coding	developmentally regulated GTP binding protein 2
ENSMUSG00000020536.10	1.23182	5.0419	0.0138656	0.0295081	3.18	3.74	0.14	0.14	Llgl1	chr11	protein_coding	lethal giant larvae homolog 1 (Drosophila)
ENSMUSG00000033721.14	1.23143	5.85525	0.00306394	0.00790252	6.11	4.71	0.24	0.2	Vav3	chr3	protein_coding	vav 3 oncogene
ENSMUSG00000068739.11	1.23097	5.76093	0.00320386	0.00824488	8.75	5.82	0.36	0.23	Sars	chr3	protein_coding	seryl-aminoacyl-tRNA synthetase
ENSMUSG00000020817.14	1.23096	6.39682	0.00110976	0.00326173	7.43	5.75	0.29	0.25	Rabep1	chr11	protein_coding	rabaptin, RAB GTPase binding effector protein 1
ENSMUSG00000032577.14	1.22996	5.28331	0.00674254	0.015958	7.08	6.07	0.21	0.31	Mapkapk3	chr9	protein_coding	mitogen-activated protein kinase-activated protein kinase 3
ENSMUSG00000009418.13	1.22916	7.86379	0.000210859	0.000769463	8.28	8.95	0.32	0.38	Nav1	chr1	protein_coding	neuron navigator 1
ENSMUSG00000026743.14	1.22882	5.65085	0.00458088	0.0116097	4.98	4.34	0.19	0.19	Mllt10	chr2	protein_coding	myeloid/lymphoid or mixed-lineage leukemia (trithorax homolog, Drosophila); translocated to, 10
ENSMUSG00000032175.10	1.22644	6.13939	0.00211759	0.00578613	6.26	8.43	0.33	0.27	Tyk2	chr9	protein_coding	tyrosine kinase 2
ENSMUSG00000022350.6	1.22526	5.57121	0.00567941	0.0135456	3.46	7.46	0.15	0.3	E430025E21Rik	chr15	protein_coding	RIKEN cDNA E430025E21 gene
ENSMUSG00000037470.12	1.22421	7.12706	0.000495211	0.00160685	6.62	8.55	0.33	0.3	Uggt1	chr1	protein_coding	UDP-glucose glycoprotein glucosyltransferase 1
ENSMUSG00000028975.14	1.22261	4.51672	0.0263185	0.0512929	4.97	5.11	0.11	0.29	Pex14	chr4	protein_coding	peroxisomal biogenesis factor 14
ENSMUSG00000020680.13	1.22224	6.61881	0.000900679	0.00268735	16.86	29.08	0.64	1.25	Taf15	chr11	protein_coding	TAF15 RNA polymerase II, TATA box binding protein (TBP)-associated factor
ENSMUSG00000035242.13	1.22194	4.66372	0.0291864	0.056624	11.13	10.18	0.31	0.55	Oaz1	chr10	protein_coding	ornithine decarboxylase antizyme 1
ENSMUSG00000020290.12	1.22128	6.18294	0.00162403	0.00455336	7.09	4.75	0.27	0.21	Xpo1	chr11	protein_coding	exportin 1, CRM1 homolog (yeast)
ENSMUSG00000070002.6	1.21965	5.29391	0.0095476	0.0221018	5.17	6.65	0.34	0.16	Ell	chr8	protein_coding	elongation factor RNA polymerase II
ENSMUSG00000011958.15	1.21884	5.74687	0.0043856	0.0111201	7.11	10.97	0.31	0.44	Bnip2	chr9	protein_coding	BCL2/adenovirus E1B interacting protein 2
ENSMUSG00000035770.7	1.21863	5.81792	0.00361706	0.0092654	6.67	5.16	0.28	0.2	Dync1li2	chr8	protein_coding	dynein, cytoplasmic 1 light intermediate chain 2
ENSMUSG00000042688.14	1.21811	6.85982	0.000698559	0.00220367	13.18	13.73	0.52	0.59	Mapk6	chr9	protein_coding	mitogen-activated protein kinase 6
ENSMUSG00000034330.9	1.21683	6.08675	0.00215496	0.00588781	6.96	8.27	0.41	0.23	Plcg2	chr8	protein_coding	phospholipase C, gamma 2
ENSMUSG00000022403.12	1.21674	6.51439	0.00110955	0.00326138	12.51	14.09	0.59	0.51	St13	chr15	protein_coding	suppression of tumorigenicity 13
ENSMUSG00000001025.6	1.2151	5.02835	0.0138656	0.0295081	27.09	11.83	0.81	0.72	S100a6	chr3	protein_coding	S100 calcium binding protein A6 (calcyclin)
ENSMUSG00000024130.13	1.21452	6.53885	0.00110918	0.00326081	6	7.91	0.35	0.23	Abca3	chr17	protein_coding	ATP-binding cassette, sub-family A (ABC1), member 3
ENSMUSG00000038644.12	1.21434	5.13081	0.00880143	0.0205961	6.63	3.17	0.19	0.2	Pold1	chr7	protein_coding	polymerase (DNA directed), delta 1, catalytic subunit
ENSMUSG00000030691.12	1.21392	6.66229	0.000905558	0.00268735	14.91	7.9	0.55	0.39	Fchsd2	chr7	protein_coding	FCH and double SH3 domains 2
ENSMUSG00000024404.6	1.21303	6.46039	0.00124098	0.00361647	11.7	11.76	0.39	0.57	Riok3	chr18	protein_coding	RIO kinase 3
ENSMUSG00000030272.13	1.21237	4.52159	0.0263185	0.0512929	6.66	6.85	0.33	0.23	Camk1	chr6	protein_coding	calcium/calmodulin-dependent protein kinase I
ENSMUSG00000002028.10	1.21225	8.03703	0.000213827	0.000779909	7.32	8.38	0.3	0.35	Kmt2a	chr9	protein_coding	lysine (K)-specific methyltransferase 2A
ENSMUSG00000021877.9	1.21201	4.7971	0.0215753	0.0423737	3.22	7.89	0.2	0.27	Arf4	chr14	protein_coding	ADP-ribosylation factor 4
ENSMUSG00000041408.14	1.21096	6.22609	0.00206406	0.00564659	4.39	6.89	0.23	0.24	Wapal	chr14	protein_coding	wings apart-like homolog (Drosophila)
ENSMUSG00000022119.13	1.2109	5.56432	0.00567941	0.0135456	5.42	4.46	0.19	0.21	Rbm26	chr14	protein_coding	RNA binding motif protein 26
ENSMUSG00000029234.11	1.20941	4.36132	0.0478439	0.0864799	4.2	5.04	0.26	0.13	Tmem165	chr5	protein_coding	transmembrane protein 165
ENSMUSG00000074129.10	1.20819	5.12926	0.0107883	0.0232008	8.96	8.32	0.32	0.39	Rpl13a	chr7	protein_coding	ribosomal protein L13A
ENSMUSG00000031939.13	1.20784	4.73316	0.0271684	0.0528904	6.59	10.54	0.4	0.32	Taf1d	chr9	protein_coding	TATA box binding protein (Tbp)-associated factor, RNA polymerase I, D
ENSMUSG00000029616.9	1.20747	6.64164	0.00100004	0.00295794	9.57	9.19	0.26	0.51	Erp29	chr5	protein_coding	endoplasmic reticulum protein 29
ENSMUSG00000075595.7	1.20744	7.01242	0.000662679	0.0020975	5.83	6.29	0.22	0.28	Zfp652	chr11	protein_coding	zinc finger protein 652
ENSMUSG00000056629.13	1.20728	4.36234	0.0478439	0.0864799	12.02	14.43	0.83	0.29	Fkbp2	chr19	protein_coding	FK506 binding protein 2
ENSMUSG00000022000.10	1.20541	6.74685	0.000910763	0.00270258	8.75	8.33	0.41	0.3	Zc3h13	chr14	protein_coding	zinc finger CCCH type containing 13
ENSMUSG00000028136.13	1.20508	5.87319	0.00404091	0.0102923	4.12	4.78	0.21	0.16	Snx27	chr3	protein_coding	sorting nexin family member 27
ENSMUSG00000074238.4	1.20465	4.58909	0.0245782	0.0480362	4.83	3.32	0.18	0.15	Ap1ar	chr3	protein_coding	adaptor-related protein complex 1 associated regulatory protein
ENSMUSG00000037815.6	1.20463	6.28807	0.00179923	0.00497245	8.89	11.46	0.39	0.46	Ctnna1	chr18	protein_coding	catenin (cadherin associated protein), alpha 1
ENSMUSG00000035778.15	1.20456	5.31857	0.0095476	0.0221018	2.76	7.19	0.17	0.26	Ggta1	chr2	protein_coding	glycoprotein galactosyltransferase alpha 1, 3
ENSMUSG00000028645.8	1.20431	5.60127	0.00553114	0.0131988	7.03	7.13	0.3	0.28	Slc2a1	chr4	protein_coding	solute carrier family 2 (facilitated glucose transporter), member 1
ENSMUSG00000046201.8	1.20421	5.92145	0.00343565	0.00881483	5.93	6.04	0.2	0.29	Scaf8	chr17	protein_coding	SR-related CTD-associated factor 8
ENSMUSG00000063268.10	1.20404	5.12696	0.0132085	0.0281847	3.23	6.05	0.15	0.24	Parp10	chr15	protein_coding	poly (ADP-ribose) polymerase family, member 10
ENSMUSG00000006731.9	1.20345	5.4817	0.005999	0.0142431	8.86	8.29	0.31	0.39	B4galnt1	chr10	protein_coding	beta-1,4-N-acetyl-galactosaminyl transferase 1
ENSMUSG00000036246.12	1.20276	6.69153	0.00100091	0.00296029	9.56	11.4	0.29	0.58	Gmip	chr8	protein_coding	Gem-interacting protein
ENSMUSG00000094483.2	1.20199	6.72876	0.0010015	0.00296179	6.11	6.33	0.3	0.22	Purb	chr11	protein_coding	purine rich element binding protein B
ENSMUSG00000027429.14	1.20195	4.73589	0.0271684	0.0528904	3.23	5.16	0.26	0.11	Sec23b	chr2	protein_coding	SEC23B (S. cerevisiae)
ENSMUSG00000058881.10	1.20156	6.75797	0.00110059	0.0032366	6.12	7.34	0.3	0.27	Zfp516	chr18	protein_coding	zinc finger protein 516
ENSMUSG00000005034.13	1.20104	6.10169	0.00278174	0.00753533	4.78	7.74	0.32	0.22	Prkacb	chr3	protein_coding	protein kinase, cAMP dependent, catalytic, beta
ENSMUSG00000030138.6	1.2002	6.62976	0.00122336	0.00356851	12.78	9.89	0.46	0.48	Bms1	chr6	protein_coding	BMS1 homolog, ribosome assembly protein (yeast)
ENSMUSG00000001065.12	1.19991	5.01908	0.0170479	0.0359742	3.43	3.86	0.12	0.18	Zfp276	chr8	protein_coding	zinc finger protein (C2H2 type) 276
ENSMUSG00000021244.13	1.19788	6.6434	0.00110613	0.00325237	5.67	8.06	0.23	0.34	Ylpm1	chr12	protein_coding	YLP motif containing 1
ENSMUSG00000034575.9	1.19712	5.02294	0.0170479	0.0359742	4.19	2.3	0.16	0.1	Papd7	chr13	protein_coding	PAP associated domain containing 7
ENSMUSG00000024392.15	1.19711	6.42832	0.00155773	0.00450488	8.88	11.67	0.31	0.54	Bag6	chr17	protein_coding	BCL2-associated athanogene 6
ENSMUSG00000021891.7	1.19699	4.72013	0.0271684	0.0528904	5.32	4.49	0.18	0.22	Mettl6	chr14	protein_coding	methyltransferase like 6
ENSMUSG00000000275.14	1.19693	6.87456	0.000766656	0.00240179	8.66	11.16	0.21	0.61	Trim25	chr11	protein_coding	tripartite motif-containing 25
ENSMUSG00000063904.3	1.19659	5.6024	0.00553114	0.0131988	10.03	7.39	0.47	0.25	Dpp3	chr19	protein_coding	dipeptidylpeptidase 3
ENSMUSG00000034354.15	1.19503	6.44583	0.00155056	0.00448734	7.62	7.13	0.23	0.38	Mtmr3	chr11	protein_coding	myotubularin related protein 3
ENSMUSG00000044221.12	1.19432	4.7322	0.034137	0.0655983	2.94	5.55	0.26	0.11	Grsf1	chr5	protein_coding	G-rich RNA sequence binding factor 1
ENSMUSG00000018572.8	1.19398	5.83104	0.00361706	0.0092654	7.42	12.47	0.39	0.45	Phf23	chr11	protein_coding	PHD finger protein 23
ENSMUSG00000027411.15	1.19087	5.26979	0.0115177	0.0247506	4.73	6.49	0.26	0.22	Vps16	chr2	protein_coding	vacuolar protein sorting 16 (yeast)
ENSMUSG00000026880.11	1.19015	5.81678	0.00361706	0.0092654	10.37	9.07	0.28	0.53	Stom	chr2	protein_coding	stomatin
ENSMUSG00000018042.15	1.19	6.09414	0.00317312	0.0081715	6.08	9.15	0.39	0.26	Cyb5r3	chr15	protein_coding	cytochrome b5 reductase 3
ENSMUSG00000067851.9	1.18879	6.53021	0.00152261	0.00440679	6.18	6.45	0.26	0.28	Arfgef1	chr1	protein_coding	ADP-ribosylation factor guanine nucleotide-exchange factor 1(brefeldin A-inhibited)
ENSMUSG00000027639.14	1.18861	6.99241	0.000717475	0.0022583	11.96	10.69	0.5	0.45	Samhd1	chr2	protein_coding	SAM domain and HD domain, 1
[truncated: 546 more rows]
